# Supplementary material for: Comparison of transcriptome profiles of radiotherapy beams on MCF-7 breast cancer xenografts
Source: Breast Cancer. 2025 Jun 27;32(5):1052–60. doi: 10.1007/s12282-025-01735-1 (PMC12394338; doi:10.1007/s12282-025-01735-1)
Supplement: Supplementary file 1 — Supplementary file1 (XLSX 236 KB) [file 12282_2025_1735_MOESM1_ESM.xlsx]

## Sheet: G2 vs. G1
Genes	baseMean	log2FoldChange	lfcSE	stat	pvalue	padj
Hsdl1	502.419101874432	2.78877144761631	0.247263227625449	11.2785531208899	1.67477808199268e-29	1.78296874608941e-25
Gm29427	627.513042294293	3.95275287094395	0.357244830974801	11.0645488142074	1.86398553116351e-28	9.92199498238337e-25
Mbtps1	1415.59799642854	2.09876788196052	0.20105999182524	10.4385157032373	1.65376197793787e-25	5.86865000570885e-22
Ncbp3	1280.68245687816	-1.64337711134164	0.162113258691845	-10.1372159476818	3.77710891149045e-24	1.00527753679318e-20
Rcl1	510.400487234726	2.88476752637056	0.292505502341328	9.86226755831857	6.06636433657388e-23	1.29165029454331e-19
Wfdc1	1898.70352812797	2.81906380037068	0.286533432657137	9.83851613484818	7.6835693431813e-23	1.36332132045847e-19
Taf1c	281.528862846554	2.59432046762186	0.264783680299241	9.79788657930103	1.14965826682147e-22	1.7484659869402e-19
Zp3r	1650.21978862462	3.27555304041727	0.3366026121357	9.73121693748694	2.219219179109e-22	2.9532259225993e-19
Mfsd2b	396.128391335152	-2.01847283986512	0.212591061719531	-9.49462702495023	2.21001101309353e-21	2.61419747171042e-18
Usp6nl	5701.87780136259	2.16512767399561	0.230163341785588	9.40691796182107	5.10897874753486e-21	5.43901877462561e-18
Plgrkt	244.785104468215	3.13869890778925	0.334906241398873	9.37187343741098	7.12563296031017e-21	6.8963171359511e-18
Baz1b	694.397386959332	-1.79634540630923	0.192866068119684	-9.31395254656457	1.23161737445404e-20	1.09264988070314e-17
Pdcd1lg2	871.846032639285	2.6107402447519	0.285160845906208	9.15532508137738	5.41943908733009e-20	4.43810373259355e-17
Kif3b	3980.84745151063	1.56664911560205	0.172100863111582	9.10308691820046	8.78001086163253e-20	6.67657111663857e-17
Dnaaf1	515.216527773521	2.23067658643478	0.248700680260454	8.96932241640307	2.98344056319255e-19	2.11744721571652e-16
Siglecg	14.2167032546083	22.0358613937341	2.47044952867193	8.91977801529108	4.67223764968529e-19	3.10879012615935e-16
Prkg2	1178.49760635962	2.15826463719628	0.245075701940716	8.80652231169931	1.29088415693896e-18	8.08397219692478e-16
Ddb1	2138.82576747402	5.26241136427796	0.599092197124386	8.78397580462121	1.57795649267973e-18	9.33273601170469e-16
Gramd3	1665.51055822733	8.31053745216918	0.963123475253152	8.62873522004518	6.20341141807044e-18	3.47586936614621e-15
Ifngr1	358.934319281969	3.24131785434708	0.377195358422783	8.59320715901816	8.45748579954339e-18	4.50191969109695e-15
Fkbp10	258.344849330566	2.62199570433478	0.305980178883917	8.56916847979723	1.04234941277286e-17	5.2842151658952e-15
Il22ra2	229.061898158717	2.9780417139153	0.350538865490652	8.4956106357762	1.96895002789643e-17	9.52792818044792e-15
Rab5a	19087.6411110634	4.54859722105959	0.537817297078376	8.4575138169956	2.73138187900864e-17	1.26427354277939e-14
Ric1	467.105031509852	2.81173736036075	0.333050825462561	8.44236718661675	3.10974673542454e-17	1.37943182272207e-14
P3h4	198.014342722726	2.73523415244793	0.324738149103712	8.42289136646638	3.67305017268667e-17	1.55075434727903e-14
Cers6	6917.78712973065	1.18357597868924	0.140578852456005	8.41930317406491	3.78730161837824e-17	1.55075434727903e-14
Rapgef6	467.655433118336	-1.68207638097404	0.200282069024947	-8.39853706905992	4.52075256390739e-17	1.78251599242067e-14
Pga5	416.265370694168	4.62247027705478	0.553210296808111	8.35571988396693	6.50348698399264e-17	2.47271865827092e-14
Chrdl2	1660.53824193392	4.76097797656868	0.581669711378632	8.18501957972773	2.72259381893753e-16	9.66157793213631e-14
Pgm3	195.490291022044	3.66870064910579	0.449507549867892	8.16159962203972	3.30616540868787e-16	1.13540119164165e-13
Csta1	246.368605275742	4.12430358442854	0.510551456169448	8.07813499421244	6.57647828289807e-16	2.18791211874165e-13
C4bp	224.221179793308	3.46755686821928	0.433508909452435	7.99881338678632	1.25623938662491e-15	4.05270439697236e-13
Ndufs8	911.114945615686	3.33110097471251	0.419908883307566	7.93291379899818	2.14063019972992e-15	6.70269091362492e-13
Creb3	246.013458279744	-1.65161204583198	0.208887554089588	-7.90670393470949	2.64293176851593e-15	8.03904331646303e-13
Prkar1b	870.987406585925	-1.14897598655618	0.145449768033	-7.89946936385282	2.80093268247305e-15	8.28298037155779e-13
Tuft1	348.647158304939	-2.91240795988293	0.370396349292087	-7.86294996008793	3.75190924193704e-15	1.05494476310832e-12
Cd274	283.985501940637	2.47539852438897	0.314836221138434	7.86249598422329	3.76553644543641e-15	1.05494476310832e-12
Nr3c2	6517.96434545859	2.38537803850834	0.303676706003155	7.8549918098873	3.99798274444973e-15	1.09134677685671e-12
Jup	2424.98363698181	1.03510037370074	0.131980291133549	7.84284050906769	4.40467292166414e-15	1.17230369810091e-12
Dhx32	449.744368317921	2.90104815841386	0.371867293345936	7.80129957736053	6.12728609390169e-15	1.59100214038238e-12
Rrm2b	330.576687894614	2.99425749873777	0.384046685256925	7.79659768898834	6.35985916649817e-15	1.61207287348904e-12
Rcn2	796.224094752236	2.43238121375884	0.312890216356027	7.7739126588449	7.60982191824603e-15	1.88405032887552e-12
Ermp1	264.184178259725	3.32793197580222	0.432713869765672	7.69083731382216	1.46175206791162e-14	3.49681771173963e-12
Cep97	290.661395230605	-1.40507857652882	0.182728911269413	-7.68941579505824	1.47808375942404e-14	3.49681771173963e-12
Efna5	10676.0530413077	2.5725551559022	0.335053502065765	7.67804287984207	1.61537426037405e-14	3.58276549498794e-12
Rbm20	2823.72719907707	-1.38467233339605	0.180291928963278	-7.68016816591985	1.58879884746962e-14	3.58276549498794e-12
Aldh3b1	4516.94317903534	3.06346196042441	0.39919678043016	7.67406479862721	1.66629836940573e-14	3.62028825320273e-12
Tm9sf4	77.1765357815767	-3.28322708115101	0.432348996698966	-7.59392783658299	3.10351277723728e-14	6.60799940529361e-12
Pitpnc1	5579.65779883222	3.25288479943645	0.429228224230875	7.57845038094879	3.4970659623678e-14	7.29995377164071e-12
Cntn5	101.847862221204	-1.67276914019492	0.220822245266319	-7.57518400457122	3.5861898028127e-14	7.34203396937385e-12
Slc10a6	508.589229038087	-1.03691296563445	0.137174556740002	-7.55907648092349	4.05941174338136e-14	8.15405611698829e-12
8030411F24Rik	264.172389484463	4.23024099902484	0.562919511141483	7.51482390519169	5.69875881874906e-14	1.12349974785931e-11
Guca1b	182.327815661434	2.59685338524805	0.346942612440591	7.48496521364243	7.15660896908127e-14	1.38525925608799e-11
Ppie	251.772106325611	-1.20741116922657	0.161405304309493	-7.48061641711213	7.39748038242792e-14	1.40631385984514e-11
Tmem237	94.2555117969841	-1.33372838754937	0.179805254500303	-7.41762742838601	1.19236949758452e-13	2.22701152127804e-11
Vim	827.381263165804	3.09685621465209	0.417968926791066	7.40929771604804	1.26969981747499e-13	2.33055590635151e-11
Sec14l4	241.726578005277	-1.34874258686022	0.182357042427524	-7.39616396990136	1.40174900631001e-13	2.52932541036887e-11
Ubr5	514.311330103121	2.76128066292281	0.374222473748264	7.37871415167947	1.59825555576506e-13	2.83583810777914e-11
Tmem167	512.59585395835	1.77955412937353	0.242007024132403	7.35331602771963	1.93349063602628e-13	3.37441660838291e-11
Adad2	155.651724943116	2.81456349433113	0.383478114621497	7.3395674668662	2.14285225448842e-13	3.62108017480695e-11
Dnm3	7095.85265019241	1.95654979050294	0.26654058736613	7.34053229880277	2.12746023108883e-13	3.62108017480695e-11
Sh3bp4	793.59753950619	3.16276505476623	0.432866702481271	7.30655658343939	2.74075117842113e-13	4.55906828835489e-11
Eif1	117.170129616723	2.713127494088	0.371519477997962	7.3027866767806	2.81867894215674e-13	4.61656246433856e-11
Sertad2	208.27870254716	-1.67537072671123	0.229685151005097	-7.29420565230209	3.0042625303516e-13	4.84596649971563e-11
Fam83a	875.320849243651	1.65202703133331	0.226623808511032	7.28973289341261	3.1057013471562e-13	4.91023336146839e-11
Nhej1	2287.91701038097	3.61890953942515	0.496529380116535	7.28840967794453	3.13635044692702e-13	4.91023336146839e-11
Atp11c	25.5669978650209	-2.31132856340833	0.317288589458449	-7.28462554343138	3.22564975064215e-13	4.97685032541107e-11
Fgd5	1728.22338273822	1.54653172935321	0.212772297694984	7.26848253323941	3.63548148181415e-13	5.52904797934192e-11
Hbs1l	666.281558977325	3.87404709872208	0.538848620961744	7.18949060648542	6.50334939957863e-13	9.75136024055128e-11
Spink4	5543.7062877157	2.28335007025628	0.31771860504674	7.18670557526957	6.63733244045996e-13	9.81403349460232e-11
Fut2	19.2090859115647	-4.77887492838847	0.665675360131791	-7.17898725805675	7.02296904019942e-13	1.02419901920497e-10
Sgsm2	1974.2615388695	1.81776565222829	0.254012841442904	7.15619589113125	8.294659294278e-13	1.1933100384714e-10
Aldh7a1	4888.17643718318	9.17724005048257	1.29008162987795	7.11368942704099	1.1298123618645e-12	1.60373098725459e-10
Adam19	832.399771875372	2.88089116579808	0.407549781323698	7.06880802742948	1.56270152294285e-12	2.18901584384864e-10
Dock10	8430.9789570673	-1.4777234256295	0.209235624380777	-7.06248484216178	1.63551161508192e-12	2.26125411093015e-10
Cnppd1	91.0504235385691	4.56524773279456	0.647353052497756	7.05217611190671	1.76141064853332e-12	2.40409971336997e-10
Acsm3	1114.89054301597	4.65772166850907	0.661042546870477	7.04602402759062	1.84102477832152e-12	2.48095566962164e-10
Spag5	79.5377241817054	3.40237075740825	0.485156532481434	7.01293403183941	2.33371504259685e-12	3.10559129293576e-10
Iqsec3	1048.21463444732	5.24426150680226	0.748207791515515	7.00909769487947	2.39859933516084e-12	3.15252944717559e-10
Actr1b	140.461656123464	-3.99085896475659	0.570698578684645	-6.99293657600267	2.69191226031739e-12	3.45278288232999e-10
Mycbp2	224.407652698139	-1.44758355123827	0.206971983119125	-6.99410388509007	2.6695969935988e-12	3.45278288232999e-10
Pcdha1	203.257891125085	2.19807587483837	0.315712362653138	6.96227368597954	3.34824217887568e-12	4.24349836146553e-10
Nxpe2	152.655637502879	3.32468444279041	0.477990620705487	6.95554326543764	3.51205973053843e-12	4.39875151662496e-10
Cdkl3	1351.21870286604	1.42395237079664	0.205035951593531	6.94489117508292	3.78752177477326e-12	4.63470767979726e-10
Hscb	360.44611909488	-1.11965497611264	0.161191698624431	-6.94610817844523	3.75500873035933e-12	4.63470767979726e-10
Ppp3ca	3272.96449880065	1.25761831580017	0.181683919841113	6.92201223366374	4.45272781274136e-12	5.38678866982325e-10
Krt40	130.425001213304	6.30089916434081	0.912608776748676	6.90427193434281	5.04615550883949e-12	6.03610916259609e-10
Sox30	572.640983364988	3.32530839502011	0.483237957516624	6.88130628667702	5.93061816788737e-12	6.93817154014603e-10
Cd5	333.462001234231	2.88097864828168	0.420816721888483	6.84616009400204	7.58585835913498e-12	8.7781574012338e-10
2610507B11Rik	538.885327211851	3.21262214699369	0.472865781386947	6.79394084632399	1.09111138966568e-11	1.24902923165385e-09
Dennd3	4731.23594559364	3.67100402794188	0.541470230549952	6.77969687126358	1.20428290197755e-11	1.36391444409074e-09
Gm4792	86.2987670000138	-1.57485514704228	0.232857910979515	-6.76315930353262	1.3501463908662e-11	1.51301668180648e-09
Fam150a	327.662067258178	6.57326799145509	0.973071837700727	6.75517236937724	1.42665543939537e-11	1.58210143831283e-09
Rp2	3438.72068393656	2.43838021050217	0.362443994742909	6.72760549455863	1.72477781560044e-11	1.89298810565796e-09
Nt5c3b	415.396811013618	2.38263520111124	0.356261649165553	6.68788012038883	2.26426493004938e-11	2.45973106584752e-09
Robo2	58.1496933754127	-2.10894516872486	0.315600984648474	-6.68231492076575	2.35196910267356e-11	2.5291982896023e-09
Nipal4	1094.91653382719	2.91513786855043	0.439131446878087	6.63841746992841	3.17068791442884e-11	3.37551435370094e-09
Tex43	1921.65278921654	5.45132801109425	0.82227935217381	6.62953289132568	3.36750795426409e-11	3.54955343377183e-09
Nampt	148.02251462907	3.7274182455605	0.56287407967651	6.62211741514672	3.54089609617219e-11	3.6957235137107e-09
Nlk	7590.09713659445	3.02652127943284	0.457777190418759	6.61134137475108	3.80853077181113e-11	3.93646782492245e-09
Rlim	19.5677118655605	-2.86245666789739	0.433130428165068	-6.60876373895969	3.87542627219986e-11	3.96709500902305e-09
Sec24a	3217.25636106068	1.1491490500761	0.174362950770812	6.59055748366275	4.38178100300626e-11	4.44270862457187e-09
Serpinf2	677.04275508891	3.30005912757352	0.503711824077094	6.55148235525327	5.69687201744752e-11	5.72159429224022e-09
Pitpnm1	180.179264707482	3.92999933211824	0.600241890655598	6.54735931180312	5.85633460111972e-11	5.82677926761874e-09
Tsen2	1387.75581668964	4.02862877063208	0.616585165827407	6.53377504667338	6.41322503507151e-11	6.32177719660846e-09
Vps37c	146.342321544276	3.75857247106673	0.575703872695501	6.52865587557841	6.63625251360652e-11	6.48160956512431e-09
Efcab5	3538.27239611051	3.68011654448595	0.563813429970105	6.52718851461393	6.70156804378432e-11	6.48589939946617e-09
Tenm2	103.869406327556	-1.75823722137867	0.269908788708085	-6.51419032997944	7.30827831712397e-11	7.00936314991908e-09
Gca	441.653801604836	2.77804504358791	0.427606342148175	6.49673489320056	8.2081916545522e-11	7.40545833511549e-09
Fbxw11	1755.20980726419	3.62376559726661	0.557768616203221	6.49689762384605	8.19932165238587e-11	7.40545833511549e-09
Kat2b	8152.86857152725	3.77087806861396	0.58029542969989	6.49820397614391	8.12845477506852e-11	7.40545833511549e-09
Pparg	3987.22266388729	3.68786056316331	0.567457307902154	6.4989216136753	8.08977968648096e-11	7.40545833511549e-09
Tbc1d31	3463.7228088445	1.5712585968989	0.241833920769799	6.49726304687659	8.17943758357571e-11	7.40545833511549e-09
Hbq1a	201.743727776952	3.47024474639571	0.534019161214183	6.49835249077116	8.1204361827677e-11	7.40545833511549e-09
Spdef	831.303544322962	3.05951053154735	0.470609816165946	6.50116174046933	7.97020814541264e-11	7.40545833511549e-09
Bloc1s2	25.4488461670085	-2.24392864209439	0.346336854251417	-6.47903512014189	9.2311017632068e-11	8.25834532530248e-09
Jak2	388.767596614742	2.04841207133881	0.31647635011607	6.47255970497492	9.63564266531201e-11	8.54842098457597e-09
Slit3	42.5662909506732	-1.87816499231548	0.290669622035375	-6.46151111066883	1.03662542869766e-10	9.12059034207874e-09
Ubtd2	2276.06784625465	3.60282938100609	0.560040200921596	6.43316207493197	1.24976262470054e-10	1.09057154939033e-08
Zfp322a	250.743937653739	3.268478794476	0.509491465014178	6.41517870055988	1.40657770049466e-10	1.20761501608598e-08
Dcstamp	101.666823899998	3.30764251090289	0.515584889505907	6.41532088745397	1.40526546558668e-10	1.20761501608598e-08
Slc25a21	37.2840420975933	-1.7917613052138	0.280329408212813	-6.39162803730379	1.6412876475226e-10	1.39785186364205e-08
Bcat2	15.1445272827682	-3.87820859575415	0.607374057979135	-6.38520619181166	1.71166678720256e-10	1.44622258861575e-08
Xcl1	114.444335272275	2.71377892449552	0.42565426328937	6.37554738327766	1.8231061101548e-10	1.52825099596126e-08
Exosc3	219.951365109323	1.48010097424433	0.232379313658572	6.36933189508853	1.89853377586909e-10	1.57904613889862e-08
Dopey1	553.754433274503	3.07202413011134	0.483157659927279	6.35822296716504	2.04101071717558e-10	1.68438760426754e-08
Sorcs3	25.9921542067081	-2.45295720614212	0.385959292665395	-6.35548166026072	2.07774538831828e-10	1.70151364646434e-08
Gstm3	780.177161670899	2.9442358400292	0.463918924251246	6.34644479050112	2.20347571157629e-10	1.79070247522452e-08
Olfr592	205.65017569364	1.58150396880081	0.24936744920151	6.34206258220503	2.26709179605386e-10	1.82844388339314e-08
Dpys	739.81607554997	2.47484476121075	0.390950531131735	6.33032714918304	2.44641938651729e-10	1.94362543200471e-08
Stpg2	1516.07455403996	3.62901199119501	0.573169585911931	6.33148038624754	2.42820041737785e-10	1.94362543200471e-08
Wdr17	21.3555122728217	-2.55473892563132	0.404183219538986	-6.32074465769576	2.60305845484358e-10	2.037658846343e-08
Btn2a2	119.197007251019	4.26628981724744	0.675247796326206	6.31810994491041	2.64781619108818e-10	2.05756577885582e-08
Olfr609	92.9567675980616	2.27037049950007	0.359691045125447	6.31200173111967	2.75449145348689e-10	2.12495043578416e-08
Gpx4	264.267759045076	-1.41980327370925	0.225018488005597	-6.30971830934148	2.79543794023069e-10	2.14102390731626e-08
Rasip1	16.8873993593649	-4.84287732366311	0.767886546496888	-6.30676152063921	2.84934341674706e-10	2.16672214390638e-08
Tcirg1	1382.2498955355	1.78171686262296	0.283047021977887	6.29477339197075	3.07849252444649e-10	2.32437102235867e-08
Msra	103.282065509001	-2.41678893293058	0.384989169834341	-6.2775504411475	3.43948697596977e-10	2.57864636240663e-08
Vmn1r180	35.578434096728	5.7942978422363	0.924890830371846	6.26484516005715	3.73196050675752e-10	2.77835325559025e-08
Ggta1	793.500768398033	1.28797820828202	0.206125651309398	6.24851007189173	4.14386507629254e-10	3.06358247237572e-08
Map6	1190.63054234586	3.76144690537093	0.602432430883307	6.24376562838055	4.27159912469103e-10	3.13623753665246e-08
Uncx	236.094305730282	1.7592709626656	0.281962867421365	6.23937108724514	4.39333642621816e-10	3.20352462969305e-08
Kcng4	474.709541049588	1.63183587106748	0.262212049169443	6.22334433614444	4.86667655201919e-10	3.52453323624464e-08
Bco2	217.950664893697	2.36142205519032	0.379641434010264	6.22013785546517	4.96718266733728e-10	3.57301531597788e-08
Zyg11b	1692.63001179415	1.19660745554568	0.192864004613117	6.20441050130665	5.49023067031185e-10	3.92275139034496e-08
Ints9	51.5221269546461	-4.43919483768746	0.715999085471163	-6.20000070917164	5.64629063212891e-10	4.00736067130962e-08
Rfwd2	3651.73093761079	2.97830369098196	0.48061425706619	6.1968692089211	5.75973233789053e-10	4.06080201782666e-08
Cerkl	9755.48675640314	2.29693564578054	0.370982994246762	6.19148500443857	5.96000089880121e-10	4.17435326109458e-08
Nudt7	410.390884580127	1.99503657989874	0.32235788841436	6.18888710840017	6.05904550006568e-10	4.2159868231176e-08
Aar2	362.223952324608	2.84398922569455	0.459853613445426	6.18455339382055	6.22785317672213e-10	4.23657696378121e-08
Cdc37l1	114.21778411568	2.23159810898627	0.360863618437987	6.1840484741738	6.24781686373896e-10	4.23657696378121e-08
Stk10	1266.05695170571	3.64662943322361	0.589528945305635	6.18566647534678	6.18406335683093e-10	4.23657696378121e-08
Pkib	1072.32021465764	-2.7732533717264	0.448320175126673	-6.18587680320837	6.17582264655084e-10	4.23657696378121e-08
Igtp	114.954676146062	2.94910276931748	0.477276023081302	6.17902979973312	6.44967222776725e-10	4.34577281878546e-08
Sgol1	1071.54951267241	3.44085525555572	0.557195967442333	6.17530538017009	6.60357058300839e-10	4.42148505828348e-08
Klhl32	698.560281260453	1.76499409652765	0.28754327778484	6.13818591109036	8.34691466457732e-10	5.55382834494314e-08
Slc35a4	156.19738321271	2.37201550096891	0.386764255048006	6.13297498413985	8.62507149159966e-10	5.7032615589795e-08
Hint1	428.798738053606	4.14786279925779	0.679341952923171	6.10570682615694	1.02346723722453e-09	6.72582235030393e-08
Dach2	59.7962165237382	-1.21101558749669	0.198629272075333	-6.09686364373019	1.08169711431246e-09	7.0648757539696e-08
Scaf11	1807.70627100848	2.45683402750921	0.403542322310716	6.08816942282828	1.1420897955587e-09	7.41383412409631e-08
Rnf169	317.855897649504	5.05093789480961	0.829784179048446	6.08705012983227	1.15009968697191e-09	7.42058258636542e-08
Guca1a	102.164646667257	2.16798519258368	0.356650659117758	6.07873597639381	1.21133619342629e-09	7.76860549109416e-08
Lemd3	10.9146642098527	-2.93936467857568	0.483822765228046	-6.07529221406156	1.23762140956435e-09	7.88965121330663e-08
Serpine2	448.543216619512	3.03405245373775	0.499658510849231	6.07225212391761	1.26128698058946e-09	7.99265547342582e-08
Eif1ax	185.07147769564	6.87570540067533	1.13492724937414	6.05827854117256	1.37586001214838e-09	8.66710395818441e-08
Pcdh9	4845.59992416551	-1.01756511115584	0.168053886833171	-6.0549930164126	1.40423756495708e-09	8.79383124501946e-08
Lair1	1220.53580884993	4.18524789586403	0.691506877387395	6.05235903318338	1.42739892370109e-09	8.88660172030517e-08
Zfp235	471.20434321219	4.24956072596475	0.702423401869813	6.0498564180132	1.44974984805838e-09	8.97327725722648e-08
Sh3pxd2b	2006.93912292381	3.44040113497294	0.569397187346962	6.04218147090447	1.52044313447434e-09	9.35643792463229e-08
Knop1	47.7822915680312	3.06725341664592	0.507982413962561	6.03810945485207	1.55930286907151e-09	9.54042433570996e-08
Wiz	1210.37252165658	4.17087185841056	0.690912786429161	6.03675592684691	1.57243280702729e-09	9.56578266492145e-08
Tkfc	30.9641954846939	5.38532156020032	0.892942910644021	6.03098081188219	1.62967539134601e-09	9.85768421378956e-08
Celf4	13.2973130684259	-3.00328813646716	0.498301436823791	-6.02705092646396	1.66978401342742e-09	1.00432319813267e-07
Oas2	628.501413915315	1.02610960484691	0.170654461466298	6.01279096971959	1.82356113782295e-09	1.08427623925268e-07
Add1	34.7632686967859	4.6094254684346	0.766513732392235	6.01349365790083	1.81567037411512e-09	1.08427623925268e-07
Phyhipl	1768.88862819128	1.03058132776742	0.171442198541109	6.01124656903128	1.84102142619542e-09	1.08427623925268e-07
Eri2	697.508228962873	4.18289766919714	0.698162571461175	5.99129463563595	2.08177088924391e-09	1.21772158719179e-07
Arvcf	212.870732311052	5.21487206670995	0.873116299464534	5.97271184824763	2.33341838054461e-09	1.3574629551518e-07
Neo1	774.310939313575	1.9214827662802	0.322008050193804	5.96718860017238	2.41376353475508e-09	1.3965720973371e-07
Cldn6	135.108146478607	-1.02305930722931	0.171539095172	-5.96400083726396	2.46135475727722e-09	1.41640987816072e-07
Slc43a1	1382.7593794108	2.50593378810042	0.420881155790096	5.95401755014709	2.61638727880523e-09	1.49753005215917e-07
4930558K02Rik	336.703130846452	2.17433520594147	0.365982728210808	5.94108693754815	2.83138397529623e-09	1.61192052411784e-07
Gast	65.8538374134346	3.84993564622699	0.648345130557162	5.93809603061028	2.88351135991878e-09	1.63286499668592e-07
Col19a1	20.2615327116088	-2.33441135531515	0.393973475226179	-5.9253008187289	3.11726216103679e-09	1.75589274954485e-07
Upp2	3841.02064142238	1.97990091805336	0.334444900542264	5.91996144908526	3.22017092317491e-09	1.80431261305895e-07
1700112E06Rik	7819.15395166164	3.35754153499039	0.56739799368433	5.91743638920645	3.269982621081e-09	1.82263010387583e-07
Dnah1	715.239526548386	3.38061292125615	0.571709257131036	5.91316806416747	3.35589445282377e-09	1.86077355962301e-07
Sgms1	3477.37498714409	2.49910236252897	0.423220768109724	5.90496154924292	3.52729009044212e-09	1.94567514522523e-07
Dap	231.130890827339	1.65588541138561	0.280512711615694	5.90306728649856	3.56804662291062e-09	1.94797047935931e-07
Plcb4	3861.0539980334	-3.15304749749301	0.534069175835077	-5.90381853167779	3.55182844056731e-09	1.94797047935931e-07
Rab3il1	70.3885595704575	4.87500292656629	0.829374760952491	5.87792534338471	4.15440192069092e-09	2.25651851263651e-07
Ncr1	115.711223830969	4.25146450027582	0.727447663614433	5.84435790081691	5.08525909905533e-09	2.73422567517894e-07
Atg9a	123.174450267389	3.5474988239321	0.608916880056502	5.82591637729427	5.68000536283259e-09	3.01500086724484e-07
Ccdc129	863.960022364281	1.13313129008126	0.194510552312795	5.82555175854449	5.69242132553271e-09	3.01500086724484e-07
Serpinh1	73.6900035603833	4.58536067486233	0.78784125576862	5.82015811089867	5.87919852766588e-09	3.09851225373916e-07
Ppp1r32	413.867231754647	3.68655564162602	0.633522652647703	5.81913784174673	5.91519392551203e-09	3.10212583896557e-07
Spag4	417.248974187865	3.04181069835899	0.523001887882265	5.81606064688575	6.02506145709771e-09	3.1442551113854e-07
Abcb6	98.3038008654128	3.60634339133759	0.6201588056978	5.81519339595565	6.05638248738489e-09	3.1451828273512e-07
Ifih1	1848.40568723106	3.15211178271232	0.542854453672101	5.80655046926498	6.37730555228194e-09	3.29576674318415e-07
Neu3	233.412585800906	3.43713524997855	0.592316573896399	5.80286860347036	6.5189877044549e-09	3.35271222713173e-07
Cdhr3	436.114718279645	2.83836515340797	0.489639929647053	5.79684168211924	6.75754281803156e-09	3.45869234811365e-07
Crtc1	23.1142786638868	-2.02340258819535	0.349319722027275	-5.79240867493122	6.9384056404365e-09	3.53427112191804e-07
Gsg1	63.5772320622737	2.24449149247603	0.387619218259408	5.79045461820714	7.01961633832777e-09	3.5586112160875e-07
Zfp472	292.978622211182	2.11472844057134	0.36556713650927	5.78478815345514	7.26037685431502e-09	3.6632214213762e-07
Clec2e	169.192627092244	2.22620482449189	0.384958535134168	5.7829730251753	7.33918353287157e-09	3.68551640995051e-07
Cftr	17.2247964559039	-2.08073765592492	0.359938364577642	-5.78081655276312	7.43389175667156e-09	3.71554984232514e-07
Megf10	15763.8499074237	2.00755776253679	0.347391573519422	5.77894777987341	7.51692510203145e-09	3.73949460916948e-07
Cps1	17.7831143577815	-2.49909551364846	0.433111793490401	-5.77009342901639	7.92275942163947e-09	3.92305566524529e-07
Kcnk9	73.6057169194406	4.69382969688747	0.813812043498129	5.76770734027391	8.03571920252404e-09	3.96056789954032e-07
Zscan5b	65.4974675478466	2.03885105216514	0.353552789553421	5.76675142272376	8.08141127111073e-09	3.96473292130161e-07
Tenm1	89.4474428282475	-1.47166655814214	0.25535330693511	-5.7632563126199	8.25063488053066e-09	4.02918618982245e-07
Ppfia2	23.053233349849	-2.0644710021197	0.358288868412915	-5.7620294240916	8.31085047739423e-09	4.04006000832598e-07
Arhgef2	160.110965249466	-2.73001279549215	0.475019621616272	-5.74715795150352	9.07559432489625e-09	4.39176259922025e-07
Lrp1b	43254.2241562366	2.15502214767242	0.375586656940243	5.73774948564076	9.59428876892577e-09	4.62175557619836e-07
Enah	4899.65115304352	1.26261109838221	0.220267685111967	5.73216673948516	9.9155724319266e-09	4.75500829325633e-07
Psat1	796.477514761553	2.81334012922536	0.490920957779828	5.73073951038592	9.99937256517147e-09	4.77369149456571e-07
Klf12	17.7326177093485	-2.09802796560544	0.366477914900934	-5.72484147147743	1.03530370004556e-08	4.92046571012726e-07
Satb2	49.9975751911609	3.23658294226551	0.565546790870884	5.72292689926063	1.04704324872833e-08	4.95414330042747e-07
Lingo2	113.430876975062	-1.86125650149414	0.325348005806652	-5.7208173041646	1.06012843974724e-08	4.97186227733442e-07
Igsf9b	120.182057347874	2.86412013778824	0.500621303526804	5.72113115764537	1.05817168487734e-08	4.97186227733442e-07
Tm6sf1	428.177258915879	3.59794034619216	0.629058976767017	5.71955965827464	1.06800471401643e-08	4.98683253746442e-07
Magee2	36.9067802107148	2.89381574001469	0.506376619656692	5.71474990685116	1.09865481426131e-08	5.08501102805252e-07
Sort1	1173.3129981646	3.33423760817162	0.58359344387359	5.71328832284455	1.10813691387205e-08	5.08501102805252e-07
Lamp5	102.891420220633	-3.40107377760703	0.59528314432179	-5.71337154436297	1.10759488141441e-08	5.08501102805252e-07
Mxd4	572.1189279309	1.72186476179846	0.301277969492335	5.71520302231148	1.09573125043631e-08	5.08501102805252e-07
Csnk1e	217.653835850052	1.20448704542728	0.211519902342057	5.69443835823761	1.23778694279086e-08	5.6354852582348e-07
Syngr3	104.900127378264	-1.50370917550528	0.264105770882475	-5.69358696889063	1.24397805343338e-08	5.6354852582348e-07
Rtn4rl2	1746.90248956671	2.42157801299548	0.425268681561464	5.69423077218887	1.23929369585183e-08	5.6354852582348e-07
Stard3nl	582.119040719536	2.22181305759571	0.390365812930056	5.69161792350346	1.25841198812272e-08	5.65276541162635e-07
Fbxl7	16.3460360844362	-2.92379376766849	0.513700227243316	-5.69163417224579	1.2582922147534e-08	5.65276541162635e-07
Exo5	26.0076908864124	5.5713287639842	0.979460692098554	5.68815962593383	1.28415760329121e-08	5.74417724564633e-07
Grin2b	4590.10713729386	1.09901437506232	0.193301894466009	5.68548165602992	1.30444486655421e-08	5.81051048089377e-07
A430078G23Rik	122.012608221251	3.71133368323714	0.653395365117858	5.68007347674971	1.34636891383069e-08	5.97226810693397e-07
Trdmt1	2900.66561957325	2.3375890996486	0.411714942663486	5.67768826782471	1.36527227107623e-08	6.01564230077003e-07
Cyfip2	1285.65259906462	3.98110438987284	0.701711495310498	5.6734205103926	1.39974066424084e-08	6.13236177428311e-07
Tmtc2	62.541816044405	-1.55501495401827	0.274391953859783	-5.66713029352494	1.45208923994212e-08	6.33563198705893e-07
Slc6a11	101.509147860728	-1.94411881615296	0.343652790180137	-5.65721819145972	1.53846131387041e-08	6.68508536631197e-07
Slc13a4	1055.236225788	1.4340636300779	0.253717357150107	5.65220939625927	1.58398456153293e-08	6.82716584699579e-07
Mroh7	479.470111412096	-1.13635051278272	0.201170395481172	-5.64869651950885	1.61668966934053e-08	6.94003154024166e-07
Bmp3	485.683030786274	1.76546991924258	0.312638379321925	5.64700317047342	1.63268820813779e-08	6.98056171238348e-07
Pcmtd1	23.6479969339129	-2.42217806049146	0.42948881803554	-5.63967665461089	1.70369785757813e-08	7.25502695671069e-07
Nppc	534.68882912989	-1.77213604638346	0.314330335267057	-5.63781425956819	1.72222120563985e-08	7.30468802997683e-07
Hist1h3f	109.191987647806	3.43540742810744	0.609592460910896	5.63558056963831	1.74469549165198e-08	7.37064611274881e-07
Adamdec1	1255.24059835702	1.22977489786029	0.218331781012862	5.63259683109463	1.77516115058152e-08	7.45870039503824e-07
Baiap2l2	3268.2448268927	6.45288515459361	1.14571896714626	5.63217101194229	1.77955091145943e-08	7.45870039503824e-07
Amn	60.6235239184907	1.98153917863596	0.352393890762732	5.62308039548319	1.87582047287444e-08	7.83136657028287e-07
Tbc1d4	58.0626804871024	-1.59810906528674	0.284328992560724	-5.62063351645516	1.90258487045904e-08	7.91207755113552e-07
Arg2	215.447806310889	-1.4464930775104	0.257625626117882	-5.61470960520257	1.96892626839619e-08	8.15610469001783e-07
Acbd4	139.305020131823	-1.14950201649301	0.204968571733511	-5.60818669306791	2.04457413199828e-08	8.43664194157121e-07
4430402I18Rik	144.94862257444	2.134362969267	0.380926250912405	5.60308711766309	2.10567322866555e-08	8.65521127118666e-07
Tgs1	3775.08994658097	3.21577513486325	0.574016342542868	5.6022362022264	2.11603930875131e-08	8.66436710806401e-07
Alpk2	4504.05353710153	1.09473035619002	0.195488512309403	5.59997282324891	2.14385412431173e-08	8.74462490705849e-07
Btbd1	594.313490119234	3.38286912656912	0.604534700817109	5.59582290643817	2.19577750562473e-08	8.92223180338964e-07
Klhl35	205.955815550083	4.030032913546	0.721238935008018	5.58765302028682	2.30158928143726e-08	9.31662338029699e-07
Gbp8	473.128018010094	2.61802097114895	0.468610338762726	5.58677595134013	2.31323848520316e-08	9.32830943692155e-07
Zfp763	823.703765848281	1.52983931655018	0.273938984696684	5.58459876838662	2.34240366522942e-08	9.37489827820767e-07
Cflar	16.7009620297555	-2.29697999362939	0.411296861086786	-5.58472531873934	2.34069869212468e-08	9.37489827820767e-07
Pikfyve	33.5645340523177	-2.89532928954708	0.518786369922881	-5.58096638116665	2.39185877604734e-08	9.53697697745318e-07
Dgkd	118.917889060197	-1.48758952812041	0.266606375255552	-5.57972226543533	2.40902931345132e-08	9.54655274329661e-07
Tuba4a	62.1713164015364	4.31141932492462	0.772725886921533	5.57949383849543	2.41219489756414e-08	9.54655274329661e-07
Rpl7l1	191.774687332522	2.44646906889868	0.438598578279914	5.57792293466428	2.43407439481279e-08	9.59746518784334e-07
Tjp1	12.9652761843229	-2.90559426317296	0.521094060411493	-5.57594968723783	2.4618307711635e-08	9.67108870472568e-07
Fggy	3780.5751525692	1.82743061582302	0.327843569924382	5.57409320623407	2.48822497429212e-08	9.73883936629189e-07
Boc	7.57829485597174	-3.089427682507	0.555140184542693	-5.56513069766688	2.61955998338153e-08	1.01410311211199e-06
Capn7	204.105212752754	3.42359626126855	0.616957079025632	5.5491644032604	2.87038165563685e-08	1.10317989552021e-06
Cap2	6015.57115270867	1.81700466356242	0.327499261639042	5.54811835137833	2.88760392276829e-08	1.10580688351767e-06
Pdxk	310.729117748338	2.6562429661833	0.480477863008469	5.52833578960637	3.2328282611314e-08	1.22916748814303e-06
Pmvk	4712.55376777059	3.59276795223219	0.651386539107879	5.51556984452387	3.47651639589642e-08	1.31711720821044e-06
Cd164	39.5354240883775	9.65453703152369	1.75719949245461	5.4942748805586	3.92319017004902e-08	1.4810738493029e-06
Hist1h2ae	307.8228577662	3.06068204254573	0.55797690769636	5.48532027101611	4.12720985024486e-08	1.55258926027233e-06
Epm2a	38.8150886962548	-1.8822664503426	0.343648782962187	-5.47729700689706	4.31871992795001e-08	1.61891170256887e-06
Top2b	48.6019845947148	-2.54274870624743	0.464462750847764	-5.47460200329576	4.384960040732e-08	1.6379748980222e-06
Gabrg3	57.4549842011328	-1.64321637362287	0.300327634835871	-5.47141249429442	4.46462776019739e-08	1.65939763063233e-06
Wdr81	925.92513829873	2.63847132527045	0.482259503256396	5.47106134239867	4.47348412541311e-08	1.65939763063233e-06
Syt7	169.281072921264	6.16251461972088	1.12704309177671	5.46786069200431	4.55499641989454e-08	1.68376707938185e-06
Fmnl2	15.9963960238334	-2.16190947666105	0.395802443059156	-5.46209230026893	4.70555295661106e-08	1.7274247164166e-06
Ankzf1	47.9256165906754	7.19216637672586	1.31660824145721	5.46264724027981	4.69086169677269e-08	1.7274247164166e-06
Zfp385b	70.2879623461321	-1.29581604698696	0.237272572343333	-5.4612972506233	4.72667853435346e-08	1.72921717102154e-06
Arhgap32	9.18559035230402	-2.92869655833546	0.536459843771498	-5.45930248524421	4.78008774866625e-08	1.73681959632426e-06
Dapp1	336.786862344027	-1.44005040915221	0.263777861824914	-5.4593300559395	4.77934558056821e-08	1.73681959632426e-06
Bcl11b	91.415850119853	4.73966263034432	0.869892072251845	5.44856400182496	5.07781192059508e-08	1.83872060226718e-06
Nop14	16.1008901323737	4.46464912548756	0.819957714607349	5.44497483949588	5.18127088535716e-08	1.86881842974869e-06
Gdpd5	38.2601986016778	4.4258150424852	0.812901256549921	5.44446820179495	5.1960384670826e-08	1.86881842974869e-06
Insl6	49.827806675253	3.06896448500943	0.563985832357355	5.44156308356494	5.28150833595147e-08	1.89316288702153e-06
Smc2	6.8918673923008	-3.86061027148851	0.71021573036355	-5.43582760341328	5.4542671552863e-08	1.94852778977107e-06
B3gat2	10.5298017798167	-2.70201141331173	0.497286221045345	-5.43351353599107	5.52550900499886e-08	1.9608189622406e-06
Muc13	1845.63223525346	1.84569694035894	0.339674690283838	5.43371935900387	5.51913609017095e-08	1.9608189622406e-06
Rb1	1679.92069809555	2.40598633988004	0.443187066920682	5.42882795880559	5.6725331350188e-08	2.00630524104353e-06
Tmem109	15.0539867993464	-2.78852062472878	0.514276488858485	-5.42222070256085	5.88631420648156e-08	2.07080684694659e-06
Vwc2	4305.52825713737	3.0208250641951	0.557142885536322	5.42199342864652	5.89380494669188e-08	2.07080684694659e-06
Galntl6	431.343878038254	-1.39215208119372	0.256974527359156	-5.4174711225288	6.04479087862646e-08	2.11686985835057e-06
Trmt10b	159.848777260708	1.39914778740003	0.258507019368629	5.41241700444837	6.21796772434344e-08	2.17037653748722e-06
Gm13177	910.769463931239	2.47830762971012	0.458118872111581	5.40974795097832	6.31135124573301e-08	2.19577272425077e-06
Vwce	277.546931379004	2.5478531872325	0.471271844740448	5.40633440267521	6.43276458227252e-08	2.23072350953984e-06
Fam135a	10.6606139548992	-3.81172702380563	0.705557398497473	-5.40243363888315	6.57427825376008e-08	2.27239500940032e-06
Olfr608	22.0220584778922	2.88424852699947	0.535025341765922	5.39086338878757	7.01199667261669e-08	2.41584843290218e-06
Slco2b1	82.3513074097544	3.69891742441892	0.687050481202186	5.38376367620998	7.29442618293676e-08	2.50504713366273e-06
Slc23a3	152.352061073453	3.15696407770092	0.589188956295187	5.3581521580986	8.40774198553835e-08	2.86887247365517e-06
Smarcc1	874.804732071607	-1.52988635399564	0.285986151798048	-5.34951201090319	8.81917081930383e-08	2.99964512914724e-06
Napb	435.564790470353	2.70823576527682	0.506348994754695	5.34855562730769	8.86589271198191e-08	3.00593292394138e-06
Ptchd1	14.6943764793319	-2.20216127061194	0.412905432002304	-5.33333083058025	9.64273969247156e-08	3.24862679639406e-06
Dmap1	1200.77076621459	3.76212742968045	0.705810863005342	5.33022035628825	9.80936709194511e-08	3.29433823535797e-06
Mtm1	4798.42850047938	1.05057881946373	0.197533494483735	5.31848445353271	1.04635158755037e-07	3.49199341726056e-06
Prpf4b	2982.05760528715	2.34016571158174	0.439998142409045	5.31858088938521	1.04579724242289e-07	3.49199341726056e-06
Snap91	1776.01339200304	2.57326458445086	0.484767546916481	5.30824433446283	1.10686202869827e-07	3.68239161172557e-06
Sfrp4	303.478091916062	2.32898910667976	0.439100645080868	5.30399837206077	1.13293322974286e-07	3.74571651051008e-06
Hrh4	539.267643008736	1.79195667492007	0.338226318810892	5.29809945370331	1.17014230938564e-07	3.85207362623062e-06
Drd5	26.2590491385363	-1.98609705497905	0.374893955785765	-5.29775693720178	1.17233877033507e-07	3.85207362623062e-06
Tk2	58.7216678146814	-1.25933029120616	0.237828104597481	-5.29512814870032	1.18932976327425e-07	3.89587835686698e-06
Ccny	4114.56106232183	1.85637907804883	0.350896726508952	5.29038585374625	1.22058579773207e-07	3.98599889652013e-06
Bag2	785.96414472655	1.36187767121446	0.257545348324718	5.28791407056351	1.2371906894011e-07	4.02786913742022e-06
Ckmt2	478.449765235734	6.16497156955157	1.16675187968123	5.28387541251352	1.26479283390606e-07	4.10517820419631e-06
Pkm	96.1503968395941	1.4507729603412	0.274773989226847	5.27987734364288	1.29270393891487e-07	4.18301706191114e-06
Baz2b	898.942478981414	2.39177143352585	0.453104637500433	5.27862933983669	1.30153781104875e-07	4.19883985952272e-06
Cib4	401.923939981146	-1.31276579161484	0.248754938118451	-5.27734565409805	1.31068517327767e-07	4.21557533375047e-06
Olfr994	61.0820752850945	4.52429956799215	0.857823773491848	5.27415969083672	1.33365742858212e-07	4.27654126044737e-06
Col24a1	9.85788471061625	-2.66964764737683	0.506514921279332	-5.2706199466621	1.35963739051302e-07	4.34675665447495e-06
4933417A18Rik	5595.97986952868	2.19744025530698	0.417225719263506	5.26679002240306	1.38829845527579e-07	4.42509741163655e-06
Dld	2179.32592341521	2.21421706700141	0.421118015418588	5.25794904499751	1.45670866719247e-07	4.60181616348101e-06
Adcy1	33.818277902858	-2.24104918677226	0.426217467754668	-5.25799470063534	1.45634715444863e-07	4.60181616348101e-06
Tbx19	498.45186285467	1.77644342182078	0.337951089969163	5.25651040800868	1.46814471582133e-07	4.62422149249522e-06
Gli2	919.994177528389	3.99712182067878	0.761239470160522	5.25080737055832	1.51433980066931e-07	4.75565236516977e-06
Tex14	6.24147157244156	-3.32163973760907	0.632961732660839	-5.24777339009989	1.53948495418528e-07	4.82039906536955e-06
T	47.588730288411	2.91776747281656	0.556527783075885	5.24280648971431	1.58152380689931e-07	4.9375080493402e-06
Tnmd	61.0330488680938	4.84987952658373	0.925642689001085	5.23947262179267	1.6103613409173e-07	5.01283825596654e-06
Catip	54.9589909123874	4.87037747043789	0.929960953020138	5.2371849104211	1.63044321959098e-07	5.03121696109147e-06
Cluap1	116.304732561613	2.38185528476189	0.454792833408122	5.23723134973954	1.6300331707477e-07	5.03121696109147e-06
Bcas3	28.331260425378	-1.79182444428689	0.342250884401599	-5.23541216677868	1.64617094322877e-07	5.06506816809638e-06
Zfp503	56.2038050046593	3.01219168668175	0.5758174344845	5.23115749244101	1.68451913476505e-07	5.16812412354717e-06
Arl1	221.378659408988	4.4759722482652	0.856200904898054	5.22771258785126	1.71620016591708e-07	5.25019165699805e-06
1110051M20Rik	20.0820401345009	-1.67567025591917	0.320843266837906	-5.2227066269268	1.7632662862622e-07	5.37872002393907e-06
Gabra6	275.925387728515	1.88713699779041	0.362320640374137	5.20847224116663	1.90401828884611e-07	5.77497968748024e-06
Tiprl	378.115130775896	1.85338592067135	0.35591114873913	5.20743991088015	1.91463809618481e-07	5.7906923784044e-06
Grip2	568.820837923025	1.55153966164526	0.298178257349856	5.20339636912165	1.95678891250694e-07	5.90140928117533e-06
Tmem185b	57.8284352371827	-1.12046034710217	0.215370464028281	-5.20247914289231	1.9664743496752e-07	5.91386608097235e-06
R3hcc1l	876.007687375473	1.21162411050619	0.232928903967071	5.20169068703244	1.9748370584281e-07	5.92228600676777e-06
Tma7	4477.02304766751	1.91696956378354	0.368573410270306	5.2010522473058	1.98163380576359e-07	5.9259757011683e-06
A630095N17Rik	182.296891013692	3.42606751802144	0.659384328106211	5.19585827564525	2.03777465257362e-07	6.07679242333298e-06
Gm7173	33.8523207872448	-1.83987875175973	0.354900184657156	-5.18421469275115	2.16926936682675e-07	6.43288069059543e-06
Tom1l1	84.7978445771313	3.98474355988242	0.769251967573939	5.18002387754622	2.21857500061089e-07	6.56081929347319e-06
Plxnb1	3238.70564732393	1.64478154885854	0.317613459801818	5.17856374816369	2.23600668413239e-07	6.59405184467408e-06
Vwc2l	16.3958937040066	-2.37590500053502	0.458992580033068	-5.176347295993	2.26272086479346e-07	6.65439953773238e-06
Odf1	35.8439791587306	3.32184540249884	0.641987697158145	5.17431317952585	2.2875085945962e-07	6.70876487550169e-06
Hars	344.833599215941	1.81659030088202	0.351382822610169	5.1698323992843	2.34304032424191e-07	6.85274925601082e-06
Mrps14	231.690675574646	3.29079639648153	0.636684173335929	5.16864802723035	2.35793488851227e-07	6.87741775975387e-06
Rab26	319.143716791561	-1.38716228775113	0.268421324383783	-5.16785427139832	2.36796824931311e-07	6.88781147054301e-06
Sltm	2321.38547326612	1.24263619511728	0.24054210741235	5.16598199161483	2.39179820392988e-07	6.93816993979222e-06
Cep250	1930.36791949638	2.61414181610804	0.506458233620662	5.16161381644361	2.44829961693977e-07	7.0827711200926e-06
Sh3bp5	1074.8844495377	3.10586027936528	0.601870632535435	5.16034528264248	2.46494799516853e-07	7.11160876871658e-06
Olfr943	207.933884036794	1.77079592445466	0.343661887824886	5.15272710530234	2.56725422467525e-07	7.38675364213318e-06
Myrf	315.897520036865	4.15110649682715	0.80585622792016	5.1511750520819	2.5885942752557e-07	7.42807942166367e-06
Zfp943	328.360076189796	1.25637030998301	0.243991496619785	5.14923809800154	2.61546698014138e-07	7.48501652435084e-06
Ccdc154	260.592745641808	1.96761058188306	0.38227056898171	5.14716732476781	2.64449423922134e-07	7.5477977669572e-06
Slc1a1	138.786494550585	1.53451698525788	0.298171848006208	5.14641806568518	2.65507351444989e-07	7.55773065102501e-06
Nme8	834.031658434183	2.02608747273146	0.393820894718972	5.14469267603809	2.67959109242093e-07	7.60718047197687e-06
Thap7	70.4875127261766	1.84898903214513	0.359579695906058	5.14208408649467	2.71707452980269e-07	7.67267253163911e-06
Zdhhc8	65.3243274964233	6.08186376674694	1.18290019867477	5.14148511730793	2.72575247792289e-07	7.67681504761035e-06
Gmeb1	1085.61721396263	-1.10426649649185	0.214872465204586	-5.13917171956142	2.75952134118042e-07	7.75141535572736e-06
Myo1b	1427.28395429214	1.5381820278794	0.299683322750726	5.13269144829539	2.85627948059238e-07	7.98108959327729e-06
Pin1rt1	175.44058819809	1.07706201276865	0.209895994774809	5.13140812393391	2.87582590552907e-07	8.01467083514724e-06
Fam83c	53.1958685881159	7.07699328751797	1.37995340448813	5.12842916615947	2.92169788703307e-07	8.12125214239009e-06
Myo5b	29.1117223168627	-1.81583297710948	0.354228917939536	-5.12615680185499	2.95716351143584e-07	8.19842779759008e-06
Crygs	685.551684961765	-1.53349400268076	0.299441719773222	-5.12117684817646	3.03634718331184e-07	8.39609145806178e-06
Olfr616	78.866810012703	1.77507050960883	0.346805052760275	5.11835250230862	3.08216139306883e-07	8.50069694057274e-06
Rapgef1	4388.81031335538	3.12679745590657	0.611026467837603	5.1172864360069	3.09962716284005e-07	8.52677797818997e-06
Epdr1	1150.9537611374	1.98496456354168	0.388148190032773	5.11393486949941	3.15516184637224e-07	8.65717861249455e-06
5730522E02Rik	34.9462078317228	-1.9199693330836	0.375614370794115	-5.11154386618501	3.19536604524377e-07	8.74495293513245e-06
Fam134a	54.0216430870205	3.28368924795071	0.64256241442441	5.11030395528526	3.21640916846375e-07	8.77363733381239e-06
Hdgfrp3	575.616809952333	3.20990607119769	0.628167003318053	5.10995651513464	3.22232969896735e-07	8.77363733381239e-06
Nol11	31.7217020602672	3.89824510342353	0.763348946962523	5.10676685798181	3.27717677142051e-07	8.9002101807507e-06
Gbe1	9.82028158053345	-3.04142086701647	0.595838528272423	-5.10443806954675	3.31778902571971e-07	8.95715150211827e-06
Esco2	446.461982221447	1.8570688134172	0.363777056301556	5.10496410163307	3.30857317474901e-07	8.95715150211827e-06
Eef1akmt1	1054.37853990416	3.83659131508987	0.7516656690224	5.1041193887166	3.32338422255938e-07	8.95715150211827e-06
Pth1r	53.338747859633	1.85175364468876	0.363075416570066	5.10019009874607	3.39312517006691e-07	9.12202286882129e-06
Gnat3	424.123918178559	1.55822851963188	0.30561424186707	5.09867769941706	3.42034350937012e-07	9.17203450900613e-06
Triml1	240.071050375239	1.02961084937814	0.202268864051094	5.09030816091426	3.57482074887649e-07	9.56219640516058e-06
Xpo7	11166.2754744219	3.32837825331803	0.655246397377817	5.07958268315191	3.78264867825071e-07	1.00174322956858e-05
Cdh20	32.5175978454186	-1.61641036177896	0.318211600961062	-5.0796713787212	3.78088314357453e-07	1.00174322956858e-05
Phf11d	28696.9950290925	1.49107878151471	0.294239375156346	5.06757051370985	4.02925261312893e-07	1.05914625479927e-05
Cbs	1730.03624948226	3.09682232262754	0.611598768761532	5.06348684922716	4.11656791828807e-07	1.0794330556181e-05
Myo3a	22.4886126762266	-2.06896441545269	0.408993293581917	-5.05867565048055	4.22178257389458e-07	1.10430214451306e-05
Efcab9	228.571113594915	3.10162060597445	0.613679892234181	5.05413432185729	4.32347261100715e-07	1.12537137938342e-05
Smarce1	4809.41197704265	2.8360181512474	0.561099588726067	5.05439356618736	4.31760452770312e-07	1.12537137938342e-05
Cdkn2aipnl	1555.08723983918	2.52535723143832	0.500611822761699	5.04454173196873	4.5460960820375e-07	1.18043265583832e-05
Casd1	536.241069476262	1.64680759759103	0.326707013694321	5.04062517351353	4.64013505432609e-07	1.20191916759989e-05
Zfp536	42.1814254523481	-1.53130134347511	0.304185732403285	-5.03409982899835	4.80099447336347e-07	1.23756385383602e-05
Bst2	21.9149127062442	6.93999389490793	1.37877609752121	5.03344517458981	4.81742636617289e-07	1.2388000264318e-05
Adamts19	1984.98845518498	-1.28739650650244	0.255955277707842	-5.02977128673209	4.91065246788136e-07	1.25973026923048e-05
Rab28	2001.17459756571	1.59318705390348	0.316961947638951	5.0264300360694	4.99694669041472e-07	1.27878592466719e-05
Kif3c	209.066720861326	2.69774924102728	0.536982495490881	5.02390536689867	5.06311922939805e-07	1.29261312508805e-05
Bpifb6	892.641535726316	4.87623207242947	0.970744641881242	5.02318721325068	5.08209616671493e-07	1.29435396628821e-05
Rnls	250.42120864968	-2.73711019440188	0.545044012040365	-5.02181499830728	5.1185473419938e-07	1.29993724374774e-05
Myb	155.209452664727	3.27719375168465	0.652639677928026	5.02144424024134	5.1284392483003e-07	1.29993724374774e-05
Erp27	307.95319875659	-1.38108495104882	0.275069369250126	-5.02086057351217	5.14404896783216e-07	1.3007968007492e-05
Impact	367.988451589911	1.77355322750907	0.353357277105163	5.01915014185839	5.19005746592167e-07	1.30932113227967e-05
Wnt8b	465.390907423865	-1.38125184149251	0.275625932060815	-5.01132760319426	5.40557980021541e-07	1.3604681454632e-05
Adrbk1	793.148878725771	-1.24876510147428	0.249412880820451	-5.00681880328888	5.53369739461711e-07	1.38615864619044e-05
9130011E15Rik	10.4715647214569	-2.47545076366795	0.494697589099991	-5.00396771322773	5.61621676094268e-07	1.40352684593887e-05
Phax	843.116747860366	4.51183813913976	0.901831530861692	5.0029722678123	5.64530646587956e-07	1.40749256758206e-05
Tox	198.191990927585	2.88816848822476	0.577730595535579	4.99916139207984	5.75801928075778e-07	1.43224002950812e-05
Trio	32.9311147238841	-1.26987428698257	0.254203209741328	-4.99550846849955	5.86809486424502e-07	1.45291159775154e-05
Gabrb2	51.9055921398401	2.72002723969252	0.544495735994015	4.99549777874186	5.86841994207366e-07	1.45291159775154e-05
Tyk2	917.735036922386	1.10650944562332	0.221747645346744	4.98994902017152	6.03952294706042e-07	1.49180420636671e-05
Cst11	37.9220213551346	3.04242969096176	0.610573868542699	4.98290190214552	6.26377103665774e-07	1.54361357537635e-05
Hoxd12	405.154992920965	-1.81613964914638	0.364520737221612	-4.98226702543469	6.28436311126482e-07	1.54511154001213e-05
Chd9	9.16309873922986	-2.53215193890938	0.509143637157893	-4.97335477478259	6.58040741610909e-07	1.61417090672575e-05
Ift20	129.382342628866	-1.01239407167103	0.203582625178441	-4.97289034751201	6.59619746932991e-07	1.61432455766635e-05
Shisa9	17.6814594346481	-2.26151691140066	0.455054765515951	-4.96976865814491	6.70328319984286e-07	1.6367695629708e-05
Palld	4602.06519942459	2.64656274896609	0.533078728138076	4.96467521450338	6.881613447998e-07	1.67646811824684e-05
Nol4l	1246.03007686804	2.74337188335746	0.55324875310801	4.95865895394413	7.09814487297255e-07	1.72527055519785e-05
Phf12	4071.06886456458	1.95489631135934	0.394318397679414	4.95765940129605	7.13474993775084e-07	1.73021749059899e-05
Gltscr1l	964.111822349672	1.91069032655649	0.385456560880802	4.95695370235857	7.1607031164805e-07	1.73256466768299e-05
Tspan6	168.872477757559	3.29075894070455	0.663927886971263	4.95650055568005	7.17741622197681e-07	1.7326705918178e-05
Olfr378	292.148520681715	1.15682639074327	0.233420486331917	4.95597626807398	7.19680006900486e-07	1.73341931073814e-05
Fras1	442.264883170742	-1.8784471530189	0.37908748230388	-4.95518116716163	7.22629264194758e-07	1.73659393828835e-05
Pak1	3420.46447712533	2.66306605692977	0.537544694420238	4.95412955345412	7.26547890928457e-07	1.74124084380297e-05
Wars	89.8560051847343	12.0324411295625	2.42900679133265	4.95364655730791	7.28354532068058e-07	1.74124084380297e-05
Pola2	247.150880323416	3.56557763185927	0.719831699328237	4.95334900531159	7.29469675311033e-07	1.74124084380297e-05
Olfr711	52.9757952276464	3.06042308228743	0.617996466924048	4.95216922116087	7.33907394958954e-07	1.74791456973893e-05
Itgb2	247.723567239578	-1.64742942494304	0.333075247954707	-4.94611783691315	7.57081401987458e-07	1.79908227802645e-05
Cyld	2042.4496557897	-1.34848898935282	0.27276952507454	-4.94369372452557	7.66561017796994e-07	1.81477422358504e-05
Wnt7a	2411.31198769348	1.61668079991055	0.327062056251949	4.94303991859318	7.69137273702445e-07	1.81557326293486e-05
Sod3	26.3604694809808	-1.78260253104119	0.360692964173273	-4.94216053015343	7.72615571040332e-07	1.81974897550783e-05
Bcl2l13	57.6100400785326	-2.93250668028852	0.593439271880818	-4.94154468576772	7.75060472961505e-07	1.82147765897311e-05
Smg7	417.140133637837	3.69803394134056	0.749257047647491	4.93560114376181	7.99042571740869e-07	1.8737020305624e-05
Smim15	180.301510155501	2.80381141644405	0.569117745020831	4.92659285529996	8.36758568574397e-07	1.95783114748198e-05
Fpr3	54.5288768229361	4.65301263392636	0.945002713559315	4.92380875436957	8.48757891535957e-07	1.98155186694996e-05
Ncapd3	415.426595969343	2.49673072104914	0.507125624432892	4.92329829288589	8.50975855662933e-07	1.98238270446118e-05
Zfp799	844.426698960254	2.14699461006638	0.436550493917904	4.91808998037723	8.73927416806295e-07	2.03140420945848e-05
Cdk5rap1	12598.7140470877	1.61844076811036	0.329137373372325	4.9172196749579	8.77820277805623e-07	2.03600755501496e-05
2610020H08Rik	4021.10644811454	2.84399470114674	0.579289940344287	4.90944948820703	9.13324203120472e-07	2.11374988400447e-05
Hcrtr2	38.5510742077178	-1.98500015364839	0.404568247379736	-4.90646551355581	9.2732284817684e-07	2.14149219993289e-05
Rwdd2a	54.5294665593942	2.59155671154218	0.528267648653455	4.90576456489057	9.30641028917902e-07	2.14450311555411e-05
Stk16	31.539728615113	4.75904338882407	0.970519473037126	4.90360422540643	9.40939799825133e-07	2.16355185938194e-05
Lnpep	104.55692431504	3.86891373427772	0.789465530751515	4.90067467618857	9.55080969869075e-07	2.18662193660778e-05
Smim4	69.8944164934767	4.57524831030929	0.933730887252893	4.89996461803895	9.58539158570847e-07	2.18983001762773e-05
Sypl	110.24338459936	2.46658394492381	0.503806748595713	4.89589302207454	9.78602950089135e-07	2.23087944467857e-05
Fbxl12	158.085149502184	-1.24674698626678	0.254738785792718	-4.89421735440499	9.86977111463317e-07	2.24516203603386e-05
Fundc2	197.364536089579	2.42971693631002	0.496651309983502	4.89219878709417	9.97156536160122e-07	2.25148702295973e-05
Colq	271.054802508619	3.22886332993424	0.659991796754536	4.89227797347172	9.96755309979416e-07	2.25148702295973e-05
Cyp4f14	2347.24623894553	1.67651676258684	0.342706524211534	4.89198963003114	9.98217053200256e-07	2.25148702295973e-05
Vmn2r24	3816.44045545926	4.65780702738329	0.952064817246379	4.89232134515262	9.96535617676753e-07	2.25148702295973e-05
Nlrp2	46.7272447760944	-1.83032923189692	0.374476917794359	-4.88769572949228	1.02023045907772e-06	2.29627346032587e-05
Chl1	9.79335568530468	-2.43845281610865	0.499004207674504	-4.88663778502491	1.02572551442255e-06	2.30377084948153e-05
Hoxd13	274.569893939878	-1.78125211530321	0.364891951884117	-4.88158784019688	1.05235028014727e-06	2.35859391209428e-05
Vgf	13.0750464967409	6.99814764607986	1.43430956875804	4.87910545848167	1.06568074256349e-06	2.37348058270521e-05
Psen2	255.672880740565	-1.70836376831672	0.350213469025838	-4.87806415061291	1.07132084866169e-06	2.38099294038229e-05
Tubgcp4	243.861966881311	-1.049709986712	0.21520777373139	-4.87765831369174	1.07352678131082e-06	2.38099294038229e-05
Rps6ka2	262.437381635237	2.98875049668424	0.612866963698675	4.87667091508249	1.07891207222076e-06	2.38796214570939e-05
Hmox1	386.973834766199	-1.36228066763747	0.279610563661007	-4.87206438054702	1.10438166223744e-06	2.43421266587574e-05
Hpse	323.388201579372	1.03497384744214	0.212526982570901	4.86984680684894	1.11684801621558e-06	2.45660412822955e-05
Tmem209	249.458072531491	2.51994232946896	0.517569600185533	4.86879895682752	1.12278563423923e-06	2.46457234270327e-05
Umodl1	240.297038322734	1.87187754170996	0.384793017224147	4.86463490219617	1.14668275613922e-06	2.51184868762514e-05
Nek1	4.00534849181396	-4.13827023894026	0.851231197992942	-4.86151147737253	1.16492824907636e-06	2.53113713086766e-05
Actg2	252.835267123922	-1.09375783268769	0.22497584850783	-4.8616677743061	1.16400863876872e-06	2.53113713086766e-05
Map3k13	156.583218849387	1.63667657751887	0.336660849602974	4.86149957575706	1.16499830370576e-06	2.53113713086766e-05
Fam49a	4.44702706169942	-5.0330897231555	1.03517917116155	-4.8620469416014	1.16178061921701e-06	2.53113713086766e-05
Cpa2	366.331559271829	2.35522383294537	0.485102990566901	4.85510062552491	1.203256269129e-06	2.60624746415655e-05
Ech1	1410.15642988036	1.99106227998338	0.410113826962875	4.85490161287252	1.20446529435001e-06	2.60624746415655e-05
Gpr26	235.502333291702	-1.49936219254033	0.308983610305724	-4.852562215377	1.21876531552458e-06	2.63184088216525e-05
Mfi2	2699.79327440546	1.75418783758697	0.361543455255178	4.85194189547384	1.22258445298308e-06	2.63474374219795e-05
E230025N22Rik	212.124560351273	1.58943351307556	0.327614177172796	4.85154069580218	1.22506065642079e-06	2.63474661580923e-05
Tango2	118.101397458304	5.01772535458226	1.03457594888348	4.85003093296092	1.23442222084928e-06	2.64952801676641e-05
Mnt	717.57246322229	2.26685226638612	0.467449359746792	4.84940714779035	1.23831017439078e-06	2.652525174359e-05
Zfyve21	3.95136038474273	-5.0659806469806	1.04502529419355	-4.84771103161675	1.24894145135827e-06	2.66992584159843e-05
Mylk	3700.98899506675	3.60691892353882	0.744457246563385	4.84503165250835	1.26591495350921e-06	2.70078769440061e-05
Cfap43	38.5015289211742	-1.33326535539251	0.275517965329275	-4.83912311779419	1.30413243419111e-06	2.77675877887972e-05
Hapln1	254.607082934809	2.37583204012136	0.491136064933748	4.83742125604612	1.31534467185128e-06	2.79504179172231e-05
Pappa	30.4307912110094	-1.77955795466336	0.368051234380463	-4.8350821527847	1.33090658819645e-06	2.80820801491125e-05
Agmo	21.1045723535051	-1.75459799440412	0.362862707618634	-4.83543212781234	1.32856701144755e-06	2.80820801491125e-05
Sh3kbp1	24960.2290351365	2.66734361437253	0.551684795708255	4.83490506739121	1.33209191013543e-06	2.80820801491125e-05
Fam180a	364.711438952404	1.14429694567719	0.236618509197942	4.83604156562381	1.3245023690865e-06	2.80820801491125e-05
Triml2	185.614903310237	-1.02274258704528	0.211798240127496	-4.82885309353665	1.3732166572766e-06	2.8891827141041e-05
Vps26b	204.186737188632	2.71724778835668	0.56302898133742	4.8261241932913	1.39215713882769e-06	2.91176913555199e-05
Trdn	17.7487496876889	-1.97171069833868	0.408532430753488	-4.82632601456412	1.39074779798865e-06	2.91176913555199e-05
Traf3	346.625125291152	2.19412449713789	0.454595234854377	4.82654530648732	1.38921801298777e-06	2.91176913555199e-05
B3gat1	391.460359641454	2.49642595289759	0.517405949987292	4.82488837431983	1.40081700319983e-06	2.92413682667948e-05
Fam172a	73.4919939163456	-1.25002342935597	0.259299703473938	-4.82076690643653	1.4300737766513e-06	2.97072297346618e-05
Ewsr1	829.225119920337	-1.1541692448725	0.239426021110543	-4.82056728637537	1.43150562219439e-06	2.97072297346618e-05
Zfp653	150.670571819533	2.5902024196794	0.537274098814459	4.8210074250646	1.42835040094108e-06	2.97072297346618e-05
March6	13.602410818939	-1.91357759715402	0.397285943387833	-4.81662547845538	1.46006363406536e-06	3.0240928887665e-05
Gpkow	374.903407314752	-1.17409572493003	0.243815594736225	-4.81550708928295	1.46826550710662e-06	3.03517564828292e-05
4932438A13Rik	14.6331894443421	-2.13137155380595	0.442682957291474	-4.81466819243869	1.47444674050368e-06	3.04204651151206e-05
Bbip1	151.917608951676	-1.33136662396289	0.276630028594237	-4.81280586467261	1.48825846056851e-06	3.06460339868712e-05
Stau1	226.392105544609	2.14619982362859	0.446097803070308	4.81105221513572	1.50137784111114e-06	3.08565028889368e-05
Stau2	27.944644876162	-1.64055024004517	0.341063594673424	-4.81010071337587	1.50854266397575e-06	3.09440177277183e-05
Ppef1	182.417805850138	3.09027569621995	0.642727614030086	4.80806430089884	1.52398751094951e-06	3.1170412726241e-05
Rai2	594.818560111086	1.72906100278726	0.359661709562852	4.80746478375147	1.52856334453745e-06	3.117449303821e-05
Dnajc15	9.38039226400812	-2.86490741611717	0.596065912309511	-4.80636009701818	1.53702951705935e-06	3.12872203415179e-05
Ndufaf2	886.925035021998	2.33721553823371	0.486933689059744	4.79986411034079	1.5877332543081e-06	3.22576492850458e-05
Osbpl6	6.57688725032985	-4.31487412083751	0.899369171605199	-4.79766736182017	1.60524068954888e-06	3.25512235827379e-05
Ptprr	25.7131990465163	-1.58819819157881	0.331123751303638	-4.79638861702327	1.61551720160973e-06	3.26973310424661e-05
Derl1	1408.02776225332	1.224863735961	0.255465937586546	4.79462642860573	1.62978253429903e-06	3.29234627327276e-05
Borcs5	296.91249115972	1.51240722862623	0.315641194530702	4.79153942778252	1.65506487015045e-06	3.33077894283964e-05
Fibp	594.824814778284	1.70255744672002	0.355401037494411	4.79052469492802	1.66345747901193e-06	3.34135251350208e-05
Cdk14	7620.69990178466	1.20251736870135	0.251100043699229	4.78899705068049	1.6761694426768e-06	3.36054611802961e-05
Rb1cc1	332.892511111506	3.72216575514643	0.777650952185572	4.78642216624999	1.69780738289811e-06	3.39752958615286e-05
Eri3	1658.60207049187	3.26738335136205	0.683038798511994	4.78359846977956	1.72184479465004e-06	3.43916692004585e-05
Tex12	25.585630803361	3.15906753594448	0.660665242010224	4.7816463392751	1.7386536439014e-06	3.46623720842215e-05
Mapkapk2	56.9839702030303	2.60436709020151	0.544885936941239	4.77965554556488	1.7559577618733e-06	3.49419183792582e-05
Comt	21.5866719616295	4.5497611869301	0.953681005347562	4.77073692504967	1.83553142745806e-06	3.64153371160601e-05
Ccser2	5.88158078539335	-3.39163825875373	0.711038276082738	-4.76997986302368	1.84244336523155e-06	3.64584610896935e-05
Gch1	79.9459337319214	1.07063389927132	0.224497960601434	4.76901392067471	1.85129868713607e-06	3.64992595970269e-05
Ankhd1	1918.84354485868	1.43364948676891	0.300618027740843	4.76900702709961	1.85136203103462e-06	3.64992595970269e-05
Pla2g2d	76.9069541147183	-1.14196451870754	0.239494083252229	-4.76823687332955	1.85845197195612e-06	3.65038370727765e-05
Tomm40l	120.389984100489	2.11794518639143	0.444171553596873	4.76830442931441	1.8578290175282e-06	3.65038370727765e-05
Olfr632	243.513393253045	2.33870241467324	0.490759899928919	4.76547170013682	1.88412342251128e-06	3.69399225710038e-05
Sec61a1	452.400830795071	-1.81854511599178	0.381742453642176	-4.76380108798793	1.89979787035582e-06	3.71787649408237e-05
BC030499	56.0854168852509	2.79266057808321	0.586324343448722	4.76299612882685	1.9073950182912e-06	3.72589492930791e-05
Fkbp2	324.278832490159	-1.09491853961067	0.230173864335027	-4.75691948246987	1.96569526517759e-06	3.8257389018429e-05
Tbc1d1	16.7662286265571	-1.82931177084934	0.384629813970911	-4.75603217536248	1.97435015651894e-06	3.83557149020085e-05
Zfp69	64.7440087276982	4.18344867151135	0.880820537559532	4.7494903821184	2.03929894814692e-06	3.94734120035856e-05
Trappc10	1005.59321594621	1.65167785022965	0.348562191037834	4.73854563890542	2.15257552006635e-06	4.15904155837139e-05
Art4	164.39318048725	-1.5335275230974	0.323744718701008	-4.73684182169986	2.17074461385639e-06	4.18654839839042e-05
Adgrb3	81.2646708459167	-1.34626099073135	0.284324153904578	-4.73495118949046	2.19107823675785e-06	4.21812276826837e-05
Ccdc25	537.508323739016	1.68954202658714	0.357148748924637	4.73063963313407	2.23813518440118e-06	4.29574869176451e-05
Smpd5	230.960938552988	1.50474596625747	0.318096549115166	4.73046931959226	2.2400137945617e-06	4.29574869176451e-05
Sra1	347.918400973956	1.66760505216536	0.35254779635151	4.73015310100723	2.243505798066e-06	4.29574869176451e-05
Fam65b	7.80609772978876	-2.62066260321976	0.554461149662909	-4.72650356984077	2.2841877822601e-06	4.36579230340055e-05
Hist1h4h	9.96623589435848	6.50815284271852	1.37770387426648	4.72391271033016	2.31349749239058e-06	4.40057634832273e-05
Olfr904	41.3649510772793	2.52710882465393	0.534973780125551	4.72379940575939	2.31478748361894e-06	4.40057634832273e-05
Pigr	39.9582456819263	2.45780338195504	0.520294129595313	4.72387298289668	2.31394971717292e-06	4.40057634832273e-05
Gm1110	552.069485883392	2.56078605969926	0.542178750562734	4.72313984463868	2.32231041826817e-06	4.4070083267171e-05
Bco1	528.529837759659	1.96509985752749	0.416338453959176	4.71995761823188	2.3589378718747e-06	4.46855028184662e-05
Zfp592	5850.88729492803	5.45127404211937	1.15558128116516	4.7173436702115	2.38943873670752e-06	4.51828859520217e-05
Slc6a13	948.980686834544	1.4041834516426	0.298058464310619	4.71110073954901	2.46382400400905e-06	4.64245492861599e-05
Nr4a2	893.50758921955	1.04054538832288	0.221181127529845	4.70449445639288	2.54495781404382e-06	4.77841638241807e-05
Fam169a	1303.19251600998	1.40573923526903	0.298803877487937	4.704554864171	2.54420444067821e-06	4.77841638241807e-05
Nedd9	421.801694788742	2.89436231884914	0.615694950092834	4.70096809858962	2.58930968820954e-06	4.83610367380329e-05
Dlgap4	5647.51459029271	1.85153698250778	0.393917758211542	4.70031356523273	2.59762313864129e-06	4.84313413904994e-05
Elavl3	562.13662040809	2.22482400955706	0.473921240401861	4.69450157513624	2.67257551693765e-06	4.96548672832779e-05
Tbl1xr1	6.27266687727988	-3.5637479145802	0.75942976699191	-4.69266292878689	2.69671610584221e-06	5.00160969735124e-05
Tnn	37.8022833838209	3.59749546920559	0.767185065256224	4.68921467860444	2.7425554649263e-06	5.07778182254006e-05
Efl1	8156.97945403669	2.25469191513463	0.480922444115524	4.68826510952569	2.7553093010397e-06	5.08371279356475e-05
Calca	43.1906677856089	3.24253079578515	0.691690506295592	4.68783475596738	2.76110818281574e-06	5.08559822045958e-05
Ngly1	46.9386300576584	-2.71859154738917	0.579982694959154	-4.68736665941495	2.76742893680853e-06	5.08843669451876e-05
Msto1	132.779414240846	3.05940789870989	0.653176214651637	4.6838936110703	2.81476145505808e-06	5.16654318112903e-05
Klhl10	289.654074910426	1.95334465711166	0.417668077529147	4.67678705221456	2.91404586176327e-06	5.33957525719996e-05
Hnf4a	202.795872561719	3.94233395814241	0.843345767424178	4.6746353754563	2.94476337568257e-06	5.38658950129152e-05
Pld5	13.970582284932	-1.76694311661438	0.378078718864462	-4.67347943285803	2.96139373951161e-06	5.4077183106073e-05
Naa11	260.36221052002	3.05717567379313	0.654326995691252	4.67224444952548	2.97926079680789e-06	5.43102918541384e-05
Scrg1	226.111082435163	6.54646764680304	1.40225969820677	4.6685130116588	3.03387566639745e-06	5.51485370451491e-05
Asxl1	1574.68369809197	1.63073127892301	0.349339193388027	4.66804558374212	3.04078444913606e-06	5.51485370451491e-05
Cops4	818.963319195935	-1.75174968405894	0.375244442637134	-4.66828948018	3.03717767556552e-06	5.51485370451491e-05
Grk4	31.2266703301432	3.40597997972053	0.7299309532689	4.66616734701726	3.06869805694132e-06	5.54658056268206e-05
Nav1	6.82286454509851	-2.66893975729384	0.5723755964243	-4.66291675250837	3.1175888932674e-06	5.62539853520758e-05
4930590J08Rik	1775.66312321533	1.59984246661607	0.343185383124733	4.66174419216042	3.13540757364045e-06	5.64797783908227e-05
1700007B14Rik	2227.21665874198	3.39173712965189	0.727647864825761	4.66123422277073	3.14318771135401e-06	5.65242844173561e-05
Blk	349.287475442003	2.33819376798307	0.501751173161291	4.66006636965339	3.1610744022674e-06	5.67500810902845e-05
Nt5c2	87.5679930385789	-3.75101201124072	0.805178342647161	-4.65861016443715	3.18351425183342e-06	5.6960828109275e-05
Jam3	210.654148718851	2.53734588146717	0.544759957594096	4.65773199020212	3.19712052186134e-06	5.71082971069393e-05
Mtnr1b	16.2358433172377	-1.65163526388005	0.354786676744841	-4.65529111474468	3.23523259794968e-06	5.76383570201404e-05
Dnaja3	194.976247787766	-1.19969901483481	0.258125552667308	-4.64773441620898	3.35600613473986e-06	5.96461457603347e-05
Tamm41	2334.3439889768	2.74953819776216	0.592204365794032	4.64288741619721	3.43573586592495e-06	6.09614067143951e-05
Atxn7l3b	130.12915026034	2.81841283441927	0.607585597705699	4.63870908899399	3.50592130786515e-06	6.20000635274625e-05
Vmn1r224	715.593935311558	-3.18074298829867	0.686071459978931	-4.63616864108638	3.54926432083787e-06	6.26624675947595e-05
Nsdhl	9.56805454175239	-2.13608795049037	0.460871881569796	-4.6348845219512	3.57136791560362e-06	6.29483159429075e-05
Lrrc3b	44.1042998336166	4.86865147749086	1.05135862358374	4.63081898819189	3.64222186066017e-06	6.40910643447738e-05
Mapkapk5	115.418933902042	2.4895993681512	0.537999153748344	4.62751539812969	3.70078724545453e-06	6.49753945690144e-05
Hsd3b3	1581.84282264995	1.11676508934785	0.24142435225915	4.62573505488416	3.73272208578746e-06	6.53594725744955e-05
Fgf5	228.635034834497	2.61600824968408	0.565722358299712	4.6241910210983	3.76063188944808e-06	6.57400444910744e-05
Ttc29	6371.84303823989	-1.37597780024858	0.298126512942269	-4.61541573967637	3.92309186671752e-06	6.83555417562597e-05
Krtap16-1	133.963802131636	1.06908048549621	0.23197359115904	4.60863014688277	4.05330621657396e-06	7.05089836301411e-05
Sec1	5.25320475340143	-4.69302147709998	1.01865561544587	-4.60707368215489	4.08375325301459e-06	7.09227359406091e-05
Hist1h4f	44.6228883093214	2.78972361402539	0.605820376630429	4.60486923457713	4.12725119849926e-06	7.15614271322853e-05
Pax9	53.6723504131844	-1.54688331154693	0.336379359329056	-4.59862731956072	4.25283777646809e-06	7.36190422248444e-05
Npnt	2898.41653777192	3.13128122879804	0.681111362504683	4.59731168965267	4.27977137285715e-06	7.39650097977877e-05
Gm43517	38.0708339625649	1.98088857057628	0.431303978853995	4.59278992936638	4.37359265626652e-06	7.53706096123943e-05
Stip1	1609.99685006981	-1.12711462462556	0.245413828341431	-4.59271033031386	4.37526176408601e-06	7.53706096123943e-05
Gnai1	245.131440425374	1.63336109672561	0.355926706134863	4.58903776696856	4.45293867839289e-06	7.65847902587571e-05
Krt31	381.565906708177	-1.35024028311993	0.294327500016912	-4.58754374987845	4.48491461229056e-06	7.70103241329762e-05
Tusc1	338.786923390353	2.34090901451486	0.510792123923623	4.58289958845349	4.58572275628773e-06	7.86144999411258e-05
Dennd4c	14.834192271642	-2.05600703616531	0.448972785833972	-4.57935781641254	4.66405714796281e-06	7.98288623749391e-05
Steap3	5.18125969306386	-3.9729006884079	0.867938923648374	-4.57739661185818	4.70798340713118e-06	8.04513504852626e-05
Tmbim4	926.13820839293	-1.08208926496585	0.236422798541646	-4.57692435602922	4.71861984789314e-06	8.05038892638948e-05
Crebl2	155.27490791772	1.26431029967357	0.27676094420102	4.56823958063702	4.91837659871089e-06	8.37776596318019e-05
Ptprn	377.196755695636	3.29028890289305	0.720343027528376	4.5676695368075	4.93176746724258e-06	8.38715598342884e-05
Gemin5	709.720174099655	-1.5537940120255	0.340210997907447	-4.56714809804062	4.94404712864015e-06	8.39462930327001e-05
Pdss2	2007.9250630333	-1.18094172959787	0.258944429098301	-4.56059909730503	5.1007883245147e-06	8.64697332846872e-05
Kif18b	1293.84736721287	2.04817241207148	0.449842009476343	4.55309279463637	5.28629412338338e-06	8.9471998787821e-05
Farp2	10.9572915755694	-2.15177070298373	0.472637380426215	-4.55268836553576	5.29647014558341e-06	8.95019383648904e-05
Aen	286.311309518565	-1.75890702842459	0.38646584870101	-4.55126121580117	5.33252937665928e-06	8.99684750299758e-05
Ppm1l	33.3610268219403	-1.40771585325507	0.309382298613367	-4.55008531375057	5.3624169359071e-06	9.03295738918782e-05
Prdm5	61.0078889789359	5.76766658348363	1.26806097513713	4.54841422973363	5.40516642661074e-06	9.09058479900441e-05
Spidr	268.764064858614	-1.27988993918064	0.281416133217784	-4.54803327920846	5.4149574295496e-06	9.09268719163803e-05
Kansl1l	37699.1952126091	2.00356911109243	0.440818380565991	4.54511245316028	5.4905932702022e-06	9.20517416607443e-05
Klhl36	5182.40831838513	1.57509183052885	0.346824324251983	4.54146875057261	5.58636673712015e-06	9.35101576782723e-05
Dmc1	2054.59395404587	1.77431535808763	0.390762005802106	4.540654750826	5.6079799235423e-06	9.37245749859204e-05
Gm11564	243.97102222388	-1.17490139974512	0.258893606275601	-4.53816305719962	5.67463760754332e-06	9.46899560656836e-05
Pls3	8.21333149258868	-2.31611134919516	0.510642409478588	-4.53568153800644	5.74177648106657e-06	9.55108631522417e-05
Adap1	530.734734914433	1.05132204519124	0.232201217842806	4.52763364016014	5.96478781476695e-06	9.89114191215092e-05
Trp53inp2	10.9617160992688	-3.93033568371609	0.86862565227584	-4.52477505519027	6.0459776192094e-06	9.99463939970549e-05
Plrg1	206.802534460007	1.83428102025637	0.405482967531558	4.52369437715928	6.07694575876726e-06	0.00010030258069432
Trmt2a	7.0256000491565	8.04677445158258	1.77925270961757	4.52255849216165	6.10965952451325e-06	0.000100686432349796
Arhgap30	44.9935194726206	3.08227969724788	0.681950948003491	4.51979677757132	6.18990204024786e-06	0.000101693977037776
Olfr1325	40.2036436055438	-1.08268232131111	0.239766314696263	-4.51557310159541	6.31457585679251e-06	0.000103423037802174
Fam19a4	10.7786595486669	-2.23077697626687	0.495026679657631	-4.5063772680085	6.59437984920979e-06	0.000107839889208429
Nr1d2	1120.63583281842	-1.05497318404699	0.23413181467906	-4.50589419252192	6.60940172361657e-06	0.000107919771088377
Pmf1	100.732072295859	-1.21250048233261	0.269215411039753	-4.50383013977448	6.6739557483151e-06	0.000108701118087981
Cdadc1	50.6987518841842	4.74700011730611	1.05401951435116	4.50371179344654	6.67767529866047e-06	0.000108701118087981
Atxn7	562.963669531664	1.19688604545008	0.265953630934011	4.50035610059806	6.78397172616753e-06	0.000110262844269892
Mgp	105.962840937764	-1.713036473625	0.380877094684321	-4.49760958989881	6.87217404041246e-06	0.000111356415272802
Emx1	1311.49432067658	2.3186401823802	0.515775584441613	4.49544385644078	6.94249752173291e-06	0.00011232496750208
Glb1l3	176.055035934281	2.53765867968401	0.564849528184782	4.49262777617804	7.03496828571472e-06	0.000113648364749194
Slc27a1	72.3793929410663	3.32688044668674	0.740864957136691	4.49053557553124	7.10443072608157e-06	0.000114596620469491
Ube2cbp	8.74080141491896	-2.72898120257413	0.608035248740191	-4.48819572258088	7.18289235447835e-06	0.000115686947058663
Fabp6	22.784265860278	4.35216465160881	0.970401382403483	4.48491184217958	7.29440869721587e-06	0.000117221008348031
Fbl	123.05819085476	-1.86343407169168	0.415505141344958	-4.48474371619058	7.30016236471397e-06	0.000117221008348031
Ptp4a3	621.476090903514	-1.28605058856995	0.286810338521632	-4.48397570045387	7.32650091411265e-06	0.000117466760138017
Als2	1166.70421806665	2.55769436316561	0.570572457150237	4.48268108828839	7.3711045312495e-06	0.000118004178706289
Olfr394	9.54684763761141	-2.8326271590987	0.632209671650551	-4.48051854648692	7.44619087882616e-06	0.000119027249393368
Ecsit	103.021681192862	2.33230972140274	0.521105546052027	4.47569544993842	7.61629873577315e-06	0.000121563892565279
Dnd1	37.4468784274282	2.04148276606423	0.45657491849037	4.4712985391625	7.77460777039622e-06	0.000123719692561492
Fam234a	22.6238106665186	3.82635861207378	0.856461585401556	4.4676360006033	7.90887304116129e-06	0.000125668451337617
Robo1	42.4447205156262	-1.2230075587018	0.273800445412795	-4.46678440152985	7.94040800375397e-06	0.000125981495689962
Ptprz1	25.7952761308227	-1.92742057699609	0.431560232900625	-4.46616817319198	7.96330204311106e-06	0.000126156716593691
Irgq	32.446439125702	2.95089778620666	0.661019218233007	4.46416337802524	8.038221345733e-06	0.00012715438996534
Nprl3	55.143985209698	6.45346565903255	1.44589876342812	4.46329011564533	8.0710654532323e-06	0.000127484514562479
Gal3st3	1259.88658873313	1.33452663022275	0.299066694604005	4.462304410024	8.10829276723055e-06	0.000127844159784364
Ndst4	41.3696004331404	-1.84480716489461	0.413669521959301	-4.45961586958808	8.21066757563031e-06	0.000129114870029779
Ssfa2	4344.55021110755	-1.13515511689236	0.254718430150062	-4.45650955144317	8.33048910457415e-06	0.000130805880541735
Rngtt	9.20668928833977	-2.66844433678197	0.598905875577315	-4.45553207206345	8.36853834556185e-06	0.000131087749514144
Lca5	132.737917117898	4.71499323532481	1.05826105031775	4.45541601848532	8.37306684854571e-06	0.000131087749514144
Pnpla5	5.39640989885	-3.34264545839019	0.750314438539874	-4.45499284925803	8.38959909752125e-06	0.000131153703365949
Mfhas1	7.36478017171821	-2.45243830355196	0.550588463662066	-4.45421302008462	8.42014698819736e-06	0.000131438247560629
Ablim2	690.185621223283	1.37581273832108	0.308938539964331	4.45335418002534	8.45391294290667e-06	0.000131772118872891
Il23r	653.971838206956	1.70647085554561	0.383267326094836	4.45242977775612	8.4904011254447e-06	0.000132147383598661
Gprc5a	945.609952113694	1.20170725896006	0.26997309198565	4.45121123042858	8.53872988906197e-06	0.00013266294224617
Hoxd11	266.222254016825	-1.58154064238306	0.355330417990279	-4.45090136478641	8.55106132427591e-06	0.00013266294224617
Dda1	39.7626597153067	3.50644325778229	0.787848952931551	4.45065420818923	8.56090938597772e-06	0.00013266294224617
Fads3	14.9314733360228	7.0412677851841	1.58315908249861	4.44760596899161	8.68326250973387e-06	0.000134168378343435
Ptafr	356.16436072556	-1.85585387868656	0.41736003249522	-4.44664973689789	8.72198777479381e-06	0.000134571422971674
Elavl4	1991.83150998694	1.72122367947287	0.387216180253678	4.4451233374216	8.78414575145625e-06	0.000135334320795953
Senp7	6.34262437996386	-3.06205133463803	0.690991429440796	-4.43138829828335	9.36283115896787e-06	0.000143833622681633
Zranb3	5.47441476089324	-3.32719630101226	0.750970503383336	-4.43052861067418	9.40023738513375e-06	0.000144200183288377
Hrasls	7.83659873879421	-3.45174673413314	0.779619918994488	-4.42747376001503	9.53431668318169e-06	0.000146046525768564
Gm44501	1549.05972028612	2.60022915704532	0.587813371209064	4.42356245094757	9.7086550275417e-06	0.000148352091192757
Xkr7	462.450504155356	5.07254096129382	1.14673279178681	4.42347249300327	9.71270031573846e-06	0.000148352091192757
Dhrs13	115.362079105169	3.30099403932505	0.747024609561483	4.41885581421848	9.92248150010671e-06	0.00015133916626094
Hap1	109.219110928191	1.47242323758727	0.333365809929546	4.41683938103447	1.0015459587382e-05	0.00015232083252467
Kirrel	30.8074135827462	-3.18700723574304	0.721619461165355	-4.4164651970393	1.00328045643981e-05	0.000152366957764027
Chd6	4.82457370167592	-3.5011756675467	0.793101793525863	-4.41453505228081	1.01227314003243e-05	0.000153513673059619
Vps41	2665.66993409407	3.14384718219939	0.712733693402834	4.41097034039402	1.02908414865065e-05	0.000155841107347579
Psg27	280.24503665056	-1.99313721032858	0.452126985995735	-4.4083571033457	1.04157706750336e-05	0.000157508941202283
Nsmaf	35.7824016882676	3.83517194265088	0.870560511809579	4.4054053573817	1.05586244637714e-05	0.000159442717789093
Casp8ap2	1634.05805641425	1.07495363753318	0.244235628957429	4.40129739515008	1.07605517295985e-05	0.000162032296624195
Fam168b	514.123235766434	1.83961868046166	0.417957765368979	4.40144634910089	1.07531658946612e-05	0.000162032296624195
Cct2	109.488344547916	1.29196124501894	0.293777760235732	4.3977503401968	1.09378691328711e-05	0.000164237735949994
Hdlbp	1392.7768004036	5.56768827685555	1.26632269351089	4.39673734458558	1.09890187587088e-05	0.000164773371415794
Lmo7	21.729299261533	-1.46198707012745	0.332591351002782	-4.3957459077618	1.10393008857728e-05	0.000165294510871922
Clec4a2	462.195563934689	4.40913347079364	1.00324502362501	4.39487200730105	1.10838040624682e-05	0.000165727778158759
Mrps10	122.868094517417	1.58546428765087	0.36085921106645	4.39358131656203	1.11498456085227e-05	0.000166481425453482
Gucy2c	1694.13050704786	-1.21968492676	0.277866158835763	-4.38946913100313	1.13627705778024e-05	0.000169423047018606
Pibf1	12.4119343752372	-1.8020790676719	0.410587959024493	-4.38902073980304	1.13862211429271e-05	0.000169535259143499
Pum2	5949.81762876947	1.55227506353635	0.353715442062482	4.38848542909288	1.14142780451772e-05	0.000169715648141001
E2f7	343.218680758371	1.17848255185257	0.268773156389214	4.38467355774918	1.16159839376244e-05	0.000172473870292816
Ccm2l	1517.83962944559	6.14040605746892	1.40077887016533	4.38356559215101	1.16752474287741e-05	0.000173112373435555
Gnal	7.27937618455837	-2.99550725786816	0.683727566782968	-4.38114155900197	1.18059134975264e-05	0.000174806335319424
Eya3	586.090062682626	-1.68290133376096	0.384173777670452	-4.38057314574075	1.18367548785221e-05	0.000175019572828814
Ggnbp1	1001.36379963734	-1.33103173283894	0.303883035322778	-4.3800791032153	1.18636234492822e-05	0.000175173557893285
Rarb	230.060110964161	-2.34980527718532	0.536648033348885	-4.37867117954696	1.19405132652621e-05	0.000175736357599502
Ctxn1	119.943880743452	1.14614135617804	0.261829432072634	4.37743513823187	1.20084080630416e-05	0.000176333120329849
Pkhd1	3453.57899751068	3.94496214307737	0.901431679581309	4.37632960149536	1.206944635728e-05	0.000176985297409921
Tbck	3733.57180099982	2.17057940638371	0.496042743386514	4.37579106906198	1.20992866576277e-05	0.000177178824975385
Cyp2r1	351.234347509855	2.40280918271312	0.549402049064266	4.37349876434852	1.22270937248309e-05	0.000178559176672907
Rragb	60.7752615622238	2.07599205362994	0.474754613517894	4.37276857247789	1.22680753018272e-05	0.000178912232415415
Usp34	13.8639901263253	-2.10266111120249	0.481034138054745	-4.37112658928002	1.23607099455053e-05	0.000180016577400614
Zpbp	4906.31407080996	1.84188924309901	0.421421422813088	4.37065878332421	1.23872237690304e-05	0.000180156262629915
Pcp4l1	1005.06685231927	1.00785174175787	0.23063013650806	4.36999152416772	1.24251359249866e-05	0.000180215254846605
Grm3	35.8366238894248	-1.11935581630409	0.256278252074332	-4.36773626807565	1.25540957213643e-05	0.000181837963332849
Dcx	20.5959503663175	-1.48043130929688	0.339111364008643	-4.36561987129146	1.26762761539509e-05	0.000182861295304826
AI464131	254.173246273263	-1.12239292038621	0.257091845215878	-4.36572742882508	1.26700395448181e-05	0.000182861295304826
Dab2	10059.0529846524	2.61479900943086	0.599320591838015	4.36293870933369	1.28326904163567e-05	0.000184867147730086
Olfr887	58.4786859061546	1.6132695214412	0.369946503869551	4.36081840094932	1.2957687681661e-05	0.000186415598728328
Gabbr2	29.5118125300215	-1.26711139937312	0.290846220306749	-4.35663698168994	1.32076048405465e-05	0.000189754603417622
Tanc1	11.1128554591136	-2.49742469042035	0.573619979548934	-4.35379655426961	1.33799886150626e-05	0.000191972181665709
Nkx2-2	2371.95734965756	1.62071056921527	0.372453210058679	4.35144744479428	1.35241740920982e-05	0.000193779754218678
Il6ra	1257.71385339209	1.36648586924867	0.314085751509906	4.35067768174634	1.35717427640296e-05	0.000194199964335833
Dlk1	50.7017510375681	4.4427652948407	1.02133200186543	4.34997169062181	1.36155108327523e-05	0.000194564736007356
Hat1	38.3359921873804	3.1672826433429	0.728767147057602	4.34608318463697	1.38590028613165e-05	0.000197653827491526
Rgs10	538.451176041787	2.48311255210457	0.572006285401538	4.34105815876039	1.41798181447622e-05	0.000201815967873179
Zbtb10	109.789020244576	-2.41268780721659	0.555851109261368	-4.34052890606378	1.4214016785344e-05	0.000202032607071792
Mtss1	7.11116884010807	-3.14496980035802	0.724822668843965	-4.33895066413141	1.43164654541987e-05	0.000203217454967199
Rbbp8	484.604936254356	-2.11652384383136	0.487845188515547	-4.33851536031683	1.43448460652632e-05	0.000203349176046327
Gm597	412.402435091283	1.40329180632403	0.3236662617095	4.33561347701889	1.45354164324353e-05	0.000205571203980654
4933415A04Rik	4.01460640308271	-3.42253590602655	0.789413821599561	-4.33554089424428	1.45402138453346e-05	0.000205571203980654
Cab39l	39.3888182055698	4.44691042871592	1.02578701107393	4.33512062514839	1.45680215428085e-05	0.000205691190112386
Arid2	3697.23951794603	2.32010809540425	0.536177239696291	4.32712902307909	1.51065479800812e-05	0.000211889736226541
1810011O10Rik	77.6878399208974	1.58031444748479	0.365162345759173	4.3277037346206	1.50671952181872e-05	0.000211889736226541
1700007G11Rik	3342.38555773439	2.91822617288607	0.674327647372003	4.32760866955256	1.50736979438066e-05	0.000211889736226541
Iqsec2	5.00120646332465	-4.10232022337016	0.948041601813399	-4.32715211602878	1.51049648269117e-05	0.000211889736226541
Olfr27	125.964633667099	1.7510699643686	0.404711849785897	4.32670791649654	1.51354449950651e-05	0.000211975106763643
Gp2	678.074719630545	-1.72097813950923	0.397779707652492	-4.32646036587847	1.51524569084288e-05	0.000211975106763643
Slc11a1	70.9513188988409	2.32634282610501	0.537984319178934	4.32418333243513	1.53097942159105e-05	0.000213895103966645
Invs	18.4408070916233	-1.85560401931549	0.429243690810424	-4.32296166266779	1.53948493191241e-05	0.00021452037415104
Cntnap5a	88.1763662877481	-1.02112971367532	0.236200339727533	-4.32315091016901	1.53816441043051e-05	0.00021452037415104
S100a6	305.277192549962	1.22484975340441	0.283465701545038	4.32098044570587	1.55337440734645e-05	0.000216172861968762
Dclre1c	1234.96747158842	1.32221578965059	0.306194645765339	4.31821982499297	1.57292728764745e-05	0.000218038852920505
Eaf1	108.434290076806	4.32927324503602	1.00250757865648	4.31844440601428	1.57132790248919e-05	0.000218038852920505
Adamtsl1	23.0426492782666	-1.75046231978251	0.405435910563144	-4.31748218195852	1.57819144246213e-05	0.000218484084479218
Acly	2827.28578145518	1.72271879099093	0.399336183484135	4.31395616585635	1.60358754958762e-05	0.000221711598089738
Spr	259.127643205793	2.5491173447437	0.591300815467686	4.31103302762654	1.62493630256773e-05	0.000224371879080883
Cnn1	147.382520394552	2.66353338295801	0.618209575431576	4.30846348683386	1.64392608617577e-05	0.000226472587652242
A3galt2	979.666536851911	1.12368136219517	0.261019960932375	4.30496333759812	1.67013392266366e-05	0.000229422525686159
P2ry2	418.527623316574	1.57559039674714	0.36613404192158	4.30331577057948	1.68260768106272e-05	0.00023083816201796
Gm9996	21.2799836324853	2.73835058010978	0.636760416809546	4.30044096307076	1.70458579457193e-05	0.00023355238570158
Csmd1	3998.05715253638	1.97576400431979	0.460294062365209	4.29239515749427	1.76756017848631e-05	0.000241558994353854
Mtcl1	5680.66451285593	6.29607586130691	1.46721072203204	4.29118719401605	1.77720417201272e-05	0.000242565584810864
Tox3	4.8274982713808	-3.02913754907956	0.706066298665829	-4.29016022263542	1.78544259141436e-05	0.000243378000361041
U2af1	889.370790715769	2.70475113486812	0.630509205860416	4.28978849115632	1.78843360016524e-05	0.000243473965567253
Pla2g4d	213.306607567937	3.07403290782217	0.716754789226522	4.28882088271706	1.79624152844759e-05	0.000244224614455339
Fbxw15	226.006576378373	1.60193772639906	0.373850151500489	4.28497278914964	1.8276155572188e-05	0.000247857263976451
Wwtr1	865.488296326864	4.66295458084013	1.08856727168059	4.28357043441255	1.8391783993421e-05	0.000249108056480866
Rfc2	312.314431573285	-1.73483780267842	0.40531923287733	-4.28017636953208	1.86745262965617e-05	0.000252616273129855
Gstt4	360.253484261783	1.33945749639715	0.313166151601941	4.27714645898166	1.89304264068937e-05	0.000255752943563186
Mctp1	1560.84623502888	-1.13247872255653	0.264845423380626	-4.2759988377408	1.90282215250918e-05	0.000256748347726396
Uevld	6.16294552323062	-2.52729070471235	0.591503379762367	-4.27265640600003	1.93157976314446e-05	0.000260298710866277
Olfr630	26.0592302164825	1.98034963478567	0.464351579871264	4.26476342631309	2.00114120095304e-05	0.000268680884074449
Hist3h2ba	51.4484652987083	2.83187747137529	0.664021145051501	4.26473989944349	2.00135206717112e-05	0.000268680884074449
Phka2	77.3066990799549	3.00920533887362	0.705688858365248	4.26420979047981	2.00610893180178e-05	0.00026898029833705
Wdr64	5.32302746321654	-3.40380418662594	0.798592266085593	-4.26225538510427	2.02373972150321e-05	0.000271002931762556
Lyst	25.2136637547087	-1.52994765138467	0.359323217116841	-4.25785915995286	2.06393904597478e-05	0.000276038882957883
Slc24a4	1529.06694395374	1.44025269926864	0.338500432571208	4.25480312780888	2.09233028916749e-05	0.000279484921687291
Zfand2b	40.2941700338865	3.07581946376588	0.723117156561602	4.25355619882025	2.10402102402351e-05	0.000280694333605944
Narfl	66.9630630343008	2.88304371154311	0.677882739518523	4.25301242157433	2.10913872351913e-05	0.000281024916778281
Fra10ac1	977.391572792638	1.3174597333643	0.310044344551303	4.24926226366403	2.14475695802571e-05	0.000285253077162338
Mettl17	466.398552900843	-2.01383801400014	0.473943668311949	-4.24910838280181	2.14623064819681e-05	0.000285253077162338
Msmb	389.341173159825	2.58062619610175	0.607447282543017	4.24831301458494	2.1538631307175e-05	0.000285910559720929
Sclt1	8.35970770371284	-2.50612916271542	0.590032559620603	-4.24744214849242	2.16224973431683e-05	0.000286666384452516
Mipol1	17.5434309648116	-1.66542393814594	0.392172000735323	-4.24666711295878	2.16973960565623e-05	0.000286944693687158
Clnk	8.9452089631779	-2.0503711413675	0.482818844416382	-4.24666759609586	2.16973492898096e-05	0.000286944693687158
Ube2k	6.00282331585519	-2.93491990625397	0.691454365233734	-4.24456052896835	2.19022242749245e-05	0.000289294143462589
Akap8	114.224101015298	3.54734612200341	0.836081981380177	4.24282092068	2.20727567643339e-05	0.000291185338925773
Apold1	95.2626457599237	1.24239438690154	0.292970446860233	4.24068161214311	2.22842045741277e-05	0.000293610942940796
Anxa5	230.332558427154	1.51200161323642	0.356804956856588	4.23761381163811	2.2590791111308e-05	0.000296915508853068
Gm21969	330.995086216768	-1.49765349247442	0.353473155159806	-4.23696529881408	2.26561134854987e-05	0.000297406885532207
Prg4	44.3644746722551	-2.41726397736356	0.570631003081684	-4.23612450832352	2.27410709382311e-05	0.000298154484246808
CN725425	301.373294958248	-1.67588138046427	0.395886102858585	-4.23324124884199	2.30347175219282e-05	0.000301632967697968
Hoxd9	69.9123694999843	-1.57793596302492	0.37283669622327	-4.23224424797494	2.31370943787515e-05	0.000302289337880482
Lmo4	3.392631303218	-4.27282552781001	1.00959911330377	-4.23220015895992	2.31416316337209e-05	0.000302289337880482
Gtdc1	33.4620738421469	-1.32377732312169	0.312812588342712	-4.23185438327495	2.31772452076139e-05	0.000302383520196394
Tvp23a	121.356645119574	-1.53042867321625	0.361695117971721	-4.23126715615748	2.32378468838021e-05	0.000302803081915492
Ppp2r1b	292.063980841976	-2.07822615355925	0.491278668270758	-4.23023894132093	2.33443216904864e-05	0.000303818641463226
Glb1l2	411.744173156039	2.39385068406931	0.566211212651096	4.22784047822173	2.35944972666346e-05	0.000306158181822171
Taf1	18.7642516288688	-1.8552470599486	0.438777921275959	-4.22821425142263	2.35553431516724e-05	0.000306158181822171
Limch1	42.4700298770493	-1.04220717993364	0.246519344442718	-4.22768923992417	2.36103576250237e-05	0.000306158181822171
Spink13	2.67618017730449	-3.8078175321157	0.901082701773372	-4.22582469358444	2.38067279312908e-05	0.000308328984861948
Best1	63.8105730237312	3.20684506426089	0.759248344163842	4.22371031680363	2.40312900147819e-05	0.000310859190154761
Olfr148	61.2839615481419	2.08304570617404	0.493537102832691	4.22064662255026	2.43602551362532e-05	0.000314350637794608
Vegfc	10.0550459274213	-2.90003751079544	0.687099775826939	-4.22069343175841	2.43551969087415e-05	0.000314350637794608
Dpysl2	8.33090961712705	-2.12705032458559	0.504005579363091	-4.22029122628668	2.43986920558753e-05	0.000314465466860592
Stxbp4	249.350187606426	3.58229310937943	0.850956633119685	4.20972464395325	2.55682108642e-05	0.000328742962391635
Fam222b	1752.29874448721	2.63303274090391	0.625660037848384	4.20840805169336	2.57176138756784e-05	0.000330101451903996
Dgcr8	30.4454923098255	3.4900105541967	0.829326341463949	4.20824756155223	2.57358824986208e-05	0.000330101451903996
Pebp1	47.9873175898446	-1.59349164256655	0.378815024260836	-4.20651648037419	2.59337179689432e-05	0.000332238702162899
Sgk1	9.19791876977978	-2.98438189372273	0.709907188497457	-4.20390431605471	2.62349876520889e-05	0.00033529133078528
Rpia	2407.84746870187	1.70884186363271	0.406842736957167	4.2002516166649	2.66618515836639e-05	0.000340338215779
Spire1	5.70941113844313	-3.89454499325552	0.928624042014874	-4.19388774902421	2.74213715371478e-05	0.000349614277107156
Klk1b1	2836.00705994791	3.61277218134883	0.861495062395306	4.19360753073135	2.74552836839816e-05	0.000349627930741229
Bag1	3687.13436830588	1.18787740093067	0.283427899531702	4.19110963632499	2.77593471373401e-05	0.000352656336066973
Pin4	2173.40489088009	3.02988975288796	0.722920988779399	4.19117690579674	2.77511167795341e-05	0.000352656336066973
Fer1l6	15.4048296242963	-1.66988551434414	0.398713766507911	-4.18818123329335	2.81198925497141e-05	0.000356678196066188
A630095E13Rik	1263.98238075739	1.17949695101712	0.281655766403616	4.18772520114815	2.81764383704362e-05	0.000356678196066188
Col25a1	12.7112958225987	-2.54131439422439	0.607157281470315	-4.18559485619648	2.84420260816932e-05	0.000359612600553095
Sppl3	2779.17917416947	1.4496186348449	0.346388397682522	4.1849514722301	2.85227028112282e-05	0.000360204856617242
Sgpp2	2496.2631653271	1.90496811781744	0.455355446483957	4.18347498097743	2.87086697742466e-05	0.000362123813289845
Cyp2c44	234.667444262494	-1.0597056636034	0.25333381565793	-4.18304070797359	2.87635863009883e-05	0.000362387147645351
Vit	4189.8300143479	-1.12380572290608	0.268848567632299	-4.18006959383581	2.91419895948574e-05	0.000365967830373545
Rims2	532.842571492952	1.75310100258334	0.419402163782037	4.17999989979648	2.91509224268989e-05	0.000365967830373545
Zfp608	115.088724922889	-1.70328111490748	0.407607187737885	-4.17873179410856	2.93139134408217e-05	0.000367580591862177
Angptl6	70.4987672615215	1.86764071108502	0.447077005774554	4.17744747987958	2.94798704428533e-05	0.000369226706746607
Ppan	43.3726196854029	2.28405214317978	0.546877664552603	4.17653214096492	2.95986936765392e-05	0.000370279310082769
Plbd1	930.563281268792	-1.30918498177457	0.313572990418293	-4.17505659536613	2.97911981154538e-05	0.000372250111663287
Gsg1l	1388.85809996941	-1.18558454526967	0.284003599098971	-4.17454056579231	2.98588014014893e-05	0.000372657443986231
Fer1l4	1488.77358024611	2.20141924075597	0.527534023701536	4.17303745701428	3.00565504662756e-05	0.000374686225133454
3110082I17Rik	2118.39902093738	1.15100065278238	0.275954816843223	4.17097503841105	3.03299087749993e-05	0.000377651706220634
Pex3	17.6442990596722	-3.30749726932033	0.793491799012479	-4.16828160472055	3.06904624488248e-05	0.000381694700035268
Mgat3	776.649747283712	-1.25944324394559	0.30220666534246	-4.16748996094573	3.07972071396086e-05	0.00038257534096648
Vmo1	40.385001420506	-1.2075074119687	0.289839470659212	-4.16612481806685	3.09821113041903e-05	0.000384423726042436
Plcd3	391.261314654576	-1.40964968183431	0.33845097472013	-4.16500405413211	3.11347032080639e-05	0.000385867346161872
Htr2c	1135.79106504027	1.26121406202902	0.302942267085993	4.16321589641703	3.13796402778592e-05	0.000388450756276847
Pou6f2	105.227865363528	2.99100402628097	0.71921518875701	4.15870531245343	3.20056482373995e-05	0.000395739989704245
Slc16a2	25.0529038815686	-1.22916964201935	0.295733624164667	-4.15634050910267	3.23385739872836e-05	0.000399392643467078
Zzef1	7699.34234541361	1.44490421540147	0.347845400893823	4.15386896503057	3.26900420133371e-05	0.000403265570421769
Lrrn2	26.5193717322607	-2.07279316346301	0.499380577962409	-4.150728432252	3.31418810933387e-05	0.000408366280231115
Znrd1as	10.6272120783073	-2.19144698667748	0.528090494863021	-4.14975654361268	3.32829078223485e-05	0.000409629868990431
Abt1	10.8715126372082	4.86230693256889	1.17317902411157	4.14455665558036	3.40471774307792e-05	0.000417587846691331
Ufd1l	42.7853019194067	3.10239461746544	0.74851829604865	4.14471447637641	3.40237379422782e-05	0.000417587846691331
Olfr669	101.71661185423	4.37084948852465	1.05501200208698	4.142938165517	3.42884418058002e-05	0.000419580174097183
Sdk2	14.170339617496	-2.49099640633989	0.601823087434235	-4.13908415670759	3.48695031509149e-05	0.00042488459195552
Fam19a1	28.4255931724632	-1.35686326660722	0.327802793046047	-4.13926694766332	3.48417341588618e-05	0.00042488459195552
Tff2	167.269280965504	-4.06380873275376	0.981799264824251	-4.13914420019577	3.48603792272287e-05	0.00042488459195552
Dpy19l3	91.2603232135951	2.12755319176918	0.514076098534937	4.13859581846439	3.49437929874085e-05	0.000425156137307373
Man1a	9.81264378912233	-1.92538436090798	0.465440861931332	-4.13668957409253	3.52352268559206e-05	0.000427897103385108
Ccdc170	607.290560488277	1.52348181646689	0.368293519977583	4.13659685502916	3.52494607992429e-05	0.000427897103385108
Vdac2	421.746040686588	1.90488305771601	0.4608280008321	4.13360962067503	3.57109846767584e-05	0.000432021753259966
Spata5	5.295628081391	-3.40663253101941	0.824578710903244	-4.13136124662713	3.60621341462005e-05	0.000435280589705726
Lrp4	6.73739802139736	-2.64853824345753	0.641466025490832	-4.12888311805905	3.64529640197705e-05	0.000438598921809196
Mbp	5.47643695282216	-3.09361682899935	0.74919194567242	-4.12927133943325	3.63914724323453e-05	0.000438598921809196
Asph	12.5218433100043	-2.22430266875523	0.539134361285048	-4.12569264450797	3.69620631400531e-05	0.000444128808339735
Zfp575	19.0402514550066	4.2581679890848	1.03248029698114	4.12421234723336	3.72005578309756e-05	0.000446490573470762
Stox2	6.41141196068054	-3.62433247379374	0.878926934191254	-4.1235879033889	3.73016011644729e-05	0.000447199150897499
Zfpl1	551.979239460473	-2.10136255560287	0.509808325818503	-4.12186786520034	3.75812752840058e-05	0.000450045283097329
Gtf2ird2	39.9654137481063	-1.72194929880359	0.417816965495114	-4.12130057180201	3.76739515614324e-05	0.000450648189126976
Ptcra	28.8807087003492	1.93443081901687	0.469539020618748	4.11985103275915	3.79117429421126e-05	0.000452983631157947
Plxna4	3615.89848781992	1.66152789672759	0.403363547140143	4.11918208402287	3.80219612830975e-05	0.000453791255403426
Fam179a	19.165135335984	-1.57759259359987	0.383474796919071	-4.11394074988664	3.88961310343455e-05	0.000462668392169432
Hoxd10	497.738909304391	-1.74313733625501	0.423914260282288	-4.11200447725972	3.92238690742112e-05	0.00046495588876672
Kdm4a	191.939927920075	-1.37471375514372	0.334366129516802	-4.11140254286622	3.93262867945288e-05	0.00046495588876672
Ext2	3.73203104239536	-4.31733983759542	1.05012557337663	-4.11126054545383	3.93504842925807e-05	0.00046495588876672
Cep350	19555.9250039442	-3.02085689570287	0.734555252880282	-4.11249784663266	3.91401122704015e-05	0.00046495588876672
Cyp4f17	22.0729121578471	2.45783286656596	0.597699991336416	4.11215141741999	3.91989060212775e-05	0.00046495588876672
Llph	163.184707926079	-1.2636135672217	0.307402429476969	-4.110616722749	3.94603742369719e-05	0.000465131782021004
Olfr1366	15.0513391911928	-2.04344496445726	0.497097681151799	-4.11075135116805	3.94373713243308e-05	0.000465131782021004
Txnrd2	22.6273247827601	4.61451997343993	1.12281297189066	4.10978505678442	3.96027570907106e-05	0.000465868455235033
Rps6ka6	201.022014237198	-1.5868494644926	0.386388635346021	-4.10687406235831	4.01049747834643e-05	0.000470736010523441
Atxn7l1	256.517559443941	1.92058800444539	0.467637798716018	4.10699907004675	4.0083284265602e-05	0.000470736010523441
Apol10b	1300.18017753708	1.94828943881551	0.47447008773444	4.10624292064111	4.02146565669954e-05	0.000471503561467217
Prrg4	10.4470817872415	-2.73955721052002	0.667754968549789	-4.10263845205032	4.08465276941982e-05	0.000478385185734251
Epha3	18.8959959106835	-1.38479818203582	0.337920950555273	-4.09799445627835	4.16745259566702e-05	0.000487546157510672
Rergl	1684.07488858371	1.54057485616524	0.375986743681826	4.09741801287796	4.17784066550188e-05	0.000488224936607388
6430550D23Rik	301.576146824202	2.23958207770417	0.546703477609375	4.09652063582514	4.19406117829621e-05	0.00048958306254541
Rpl5	470.528523948926	2.83335208215516	0.691777939020644	4.09575374167953	4.20797048365408e-05	0.000490668715980081
Adk	26236.1360916512	1.31851543894709	0.321963285318122	4.09523538574997	4.21739678010393e-05	0.000491229826268998
BC052040	9.87516311007806	-2.4383537790343	0.595597305024342	-4.09396375447778	4.24060630841276e-05	0.000493393385348221
Pde4a	229.706072079566	-1.70341912714878	0.416125152645487	-4.09352598928328	4.24862430109979e-05	0.000493786619099437
Stab2	6.40259477913575	-2.18892638044498	0.534761944458551	-4.09327253580335	4.25327306059739e-05	0.000493787840819191
Dock8	15.9249637631232	-2.24506484986389	0.549194468876289	-4.08792327143704	4.35252051943385e-05	0.000504759623637176
Zfp454	479.765772486633	2.33759655759253	0.572092157850313	4.08604894424048	4.38781259514652e-05	0.000508298725657561
R3hdm1	19.1350445580568	-1.50033335332048	0.367515256706389	-4.08237025794852	4.45786997537758e-05	0.000514734097156939
Cdc45	32.6878787486726	3.17760008506827	0.778322936357527	4.08262423813324	4.45299924823591e-05	0.000514734097156939
Abcc6	128.342433958401	3.67948100991638	0.901284644811476	4.08248496310067	4.45566958192618e-05	0.000514734097156939
C530008M17Rik	26.6748426413329	-1.53638606309905	0.37647068165975	-4.08102446736507	4.48376343075707e-05	0.000517163006325458
Lekr1	4.12911431438705	-3.61296799788306	0.885624188785613	-4.07957240061074	4.51186163648871e-05	0.000519840681624013
Scfd2	27.1126570959178	-2.08352294009019	0.511422967413998	-4.07397217732612	4.62180054619509e-05	0.000531931768808572
Ushbp1	150.486528150666	2.81011455350491	0.68982178523666	4.07368194749145	4.62756677663272e-05	0.000532020258142894
Btn1a1	6.54547952865754	6.37863360086516	1.56683905319614	4.07102030540637	4.68076686840718e-05	0.000536976768114902
Lexm	12.7548600102158	-2.13924336551269	0.525673335696976	-4.06952991571529	4.71080907978661e-05	0.000539841479692231
1500015O10Rik	17.2149828618116	-1.98367500582486	0.487537176228371	-4.06876665523385	4.7262650398033e-05	0.000541030296921999
Ppp1r12b	321.991734727576	1.5481460589942	0.380706685962961	4.06650609531145	4.77232376041713e-05	0.00054571599090656
Grhl2	6.75714609669586	-2.33781300602932	0.57502883427007	-4.0655578758879	4.79177006966559e-05	0.000547351761391201
Fbln5	718.483946460901	-1.44892832259188	0.356428637836516	-4.06512880498807	4.80059422501889e-05	0.000547771984132381
Foxp1	16.6996249770087	-2.66073982293878	0.65474354841337	-4.0637892948873	4.82824145493237e-05	0.000550336815087902
Spic	144.718074271583	3.28229138122283	0.807960370501101	4.06244105659185	4.85622122062792e-05	0.000552934022618233
Fbn1	8.0623428908689	-2.0245136716744	0.49849246293405	-4.06127238064628	4.88059886335467e-05	0.000555115977556345
Hist4h4	71.1387535698871	-1.03049533538239	0.253756593478621	-4.06095984051428	4.88713783392492e-05	0.000555266482176785
Galnt7	2838.9957418646	2.2054475367291	0.543469217944816	4.0580909900826	4.94754921557643e-05	0.000561531012249752
Nup88	4464.26321186019	1.91801716981715	0.472673313700167	4.05780718780712	4.95356376395228e-05	0.000561614907678765
1700025G04Rik	3961.73486616907	1.43745548321446	0.354278202937197	4.05742004813454	4.96177949167767e-05	0.000561947919876601
Sap30	55.6049193454561	7.12990469241002	1.75859786070442	4.05431216068584	5.02820350385409e-05	0.000568865616387148
Spag17	782.962183828579	3.30336899899341	0.815240701794555	4.05201677458184	5.07780234477203e-05	0.000573867131236126
Cacna1i	1343.86537024097	-1.72918147526916	0.426772952883044	-4.05175975559782	5.08338480493896e-05	0.000573888808413363
Gpx7	182.577971405368	2.08110944863962	0.514154040011226	4.04763803585824	5.17370715412518e-05	0.000582849591140917
Olfr183	28.4002202100281	-1.35356436879365	0.334500378003011	-4.04652567771229	5.1983424780556e-05	0.00058500585646279
Cep192	4.27483087557695	-3.64909857710645	0.901878540955622	-4.04610866252556	5.20760670357618e-05	0.000585429577257361
Olfr52	112.320485897325	-2.16071003787837	0.534245881816669	-4.04441121854045	5.24547807840141e-05	0.000589064974922588
Rln1	39.6425618298957	1.86501025438339	0.461257602998788	4.04331601746689	5.27005127732431e-05	0.000591200905146413
Plekhb2	372.42487328099	1.22715553707929	0.303578592665353	4.04229931466887	5.29296080090882e-05	0.000593145901962897
Gpr143	334.280657036865	1.74610466105695	0.431998135106485	4.04192638615569	5.30138768870658e-05	0.000593465545047006
Fam227a	510.645508740377	1.88318243086267	0.465990928079301	4.04124268818855	5.31686991380521e-05	0.000594573498974478
Trim52	5.88877879364243	-2.22420293346035	0.550421152195929	-4.04091108160868	5.32439450869984e-05	0.000594790177750456
Scara5	3204.39434197015	-1.08070760921978	0.267528827250208	-4.03959311722713	5.35440074146936e-05	0.000597047564332088
E2f1	129.1768881421	3.48684294403218	0.863180137357336	4.03953102385709	5.35581837250746e-05	0.000597047564332088
Ublcp1	219.471176344857	3.08321851426599	0.763321613033836	4.03921291054721	5.36308668098517e-05	0.00059723243520678
Anxa3	823.149241381656	-1.80524114672397	0.44723349955828	-4.03646226972478	5.42632476062635e-05	0.000603643191239584
Cstb	12.1938867078945	4.56075718915457	1.12998990370667	4.03610437066212	5.4346047227447e-05	0.000603933213761378
Serpinb3b	13.214580980697	-1.68022825482853	0.416431397891287	-4.03482605619272	5.4642762467452e-05	0.000606597340175698
Slc25a40	207.630678675021	5.43911367876872	1.34904665403795	4.03182029508648	5.53465016787259e-05	0.000613769642574704
Ccnb3	4.22872069475408	-4.14856036242316	1.02990353155416	-4.02810577429794	5.62280471750095e-05	0.000620958288615301
Use1	49.5452025210625	2.37409078792967	0.589689983052056	4.02599816202083	5.67341318155773e-05	0.000625897997211022
Dab1	3102.94437661814	-1.06586571392776	0.264846459805757	-4.02446653321131	5.7104613761898e-05	0.000629333041520876
Smarca2	1970.74429647019	1.68556297994998	0.418875995677813	4.02401426040768	5.72144504068149e-05	0.000629891457115771
Cdk15	1861.57566308615	2.32994655310679	0.57934771643395	4.02167210988294	5.77864616028056e-05	0.000635531684115154
Ak3	860.467384270992	1.34146206697395	0.33412768843624	4.01481862593358	5.94915258287011e-05	0.00065360865219025
Stk17b	150.804156981688	1.25064204357975	0.311544216677541	4.01433240172843	5.96142851427646e-05	0.000654282143948322
Rnf43	4.73463985003432	-3.14087929085163	0.782526905957779	-4.01376523534016	5.97577833991514e-05	0.000655181629317575
Ccdc174	1147.72733237389	1.3313654848233	0.331846376285541	4.01199344023487	6.02081735042587e-05	0.000659440550541501
Lars	3.77970490560858	-2.77364570111538	0.691736458476802	-4.00968557768796	6.07996533217646e-05	0.000665234439119739
Cox11	17.0758475411094	4.51748731331872	1.12680816008936	4.00910063782327	6.095043857213e-05	0.0006661995575348
Rbfox1	6630.94311063152	5.15577437606515	1.28618689888384	4.0085732334386	6.10866958571816e-05	0.000666590127732209
Kdm1b	24.9595173248434	6.07669821778472	1.51596157563692	4.00847773152275	6.11114000250456e-05	0.000666590127732209
Thyn1	50.426144528502	2.31632907484174	0.578096145440606	4.0068232475003	6.15408816213512e-05	0.000670587743849442
Foxh1	93.4201982891862	-1.48859672148893	0.371589651721888	-4.00602308108154	6.17496177207227e-05	0.000672174264064227
Blvra	286.766108524799	1.35741031862464	0.33917078787164	4.00214395568276	6.27710855651633e-05	0.000682595482049774
Snx13	6.69102081423463	-2.19613591117311	0.548967463987668	-4.00048464661367	6.32128885960769e-05	0.000686142075207561
Serpina7	38.1732537415553	4.0052547483918	1.00120478452669	4.00043508610005	6.32261296053558e-05	0.000686142075207561
Auts2	12385.9273870858	1.02448083109982	0.256210808080703	3.99858553499087	6.37221529277948e-05	0.000690120108393399
Als2cr12	5.47045965160312	-2.0747185601065	0.518948995350262	-3.9979238397141	6.39005031344003e-05	0.00069134629712279
Pp2d1	4402.65399467639	1.95252497474373	0.488520388138239	3.99681368915808	6.42007896579177e-05	0.000693889956038773
S1pr5	27.3157330807412	-2.81396727271069	0.704121988665958	-3.9964201061837	6.43075709365747e-05	0.000694339148266505
Hist1h2bh	33.7194346849585	3.07756101763267	0.77027654882498	3.99539752615777	6.45857889687519e-05	0.000696636584965889
Iqgap1	19.0371342120024	-1.32605862976293	0.331960857756133	-3.99462345870031	6.47971502508392e-05	0.000698208969200845
Zfp947	21.7961946372586	-1.58723173193162	0.397465853764821	-3.99337884474167	6.51383687318407e-05	0.000699760921815516
Pld1	837.112639467544	1.68285667860714	0.422173497347879	3.98617319462011	6.71475058068296e-05	0.000719167350925058
Gzf1	136.126005933915	2.05837370148203	0.516410799059215	3.98592303885188	6.72182986540362e-05	0.000719202017558663
Cpsf7	143.880846170638	2.49071119895005	0.625369843857027	3.98278110691803	6.81134855149994e-05	0.000728048360233619
Cdh9	27.2248502316754	-1.24334598821882	0.312314504626178	-3.98107026667568	6.8605663076688e-05	0.000731839568250922
Bpifa6	3588.43295640682	-1.71425082857067	0.430737299570951	-3.97980585911227	6.89715704748911e-05	0.000735006345621312
Nxph2	141.716563360958	3.33099170239286	0.837636090611873	3.97665733332915	6.98907636950288e-05	0.000744057070297277
Pde3b	3263.08182700287	2.09606809054414	0.527331216948467	3.9748606249286	7.04204832851746e-05	0.000748947517536433
Cpa4	394.652448732314	2.13493551266369	0.537330236027053	3.97322795093221	7.09051328128658e-05	0.000752598249178234
Sfxn5	248.342177472872	1.28599687745458	0.323841156070906	3.97107301943118	7.15496434090669e-05	0.000758682772642356
Lcn3	68.4775390435816	1.56153008753388	0.393382238437488	3.96949820036683	7.20241508049879e-05	0.000762954337780996
Olfr2	20.1671206547705	3.46539333551428	0.873072428198378	3.96919341808247	7.21163276174129e-05	0.000763171395442323
Dcun1d3	913.959798980836	5.75121134398144	1.4491769561129	3.96860529676638	7.22945115472999e-05	0.000764297288910184
Ehbp1l1	740.39910197546	1.49300154843702	0.376565645512315	3.96478427129431	7.3462353977903e-05	0.000775873234572178
6030498E09Rik	8.25494327924913	-1.81732801298158	0.458504647106436	-3.96359780527962	7.38285958352343e-05	0.000778968514630232
Fam129c	46.7678849688102	3.02958591100344	0.764481354988013	3.96292975784994	7.40355698954046e-05	0.000780378888224235
Tox2	15680.3107002895	2.0227784541466	0.510778879519709	3.96018421131399	7.48919695101813e-05	0.00078862503205281
Ino80d	5.65329881460869	-2.67661395305693	0.676389699377092	-3.95720685208824	7.58312613314842e-05	0.000797726885508874
Dhfr	551.739689772602	-1.44697509167785	0.365793613765066	-3.95571447184198	7.63062554426383e-05	0.000801931288689366
Mfng	903.648841086919	2.19274839577968	0.554366873556603	3.95541021726616	7.64034380757135e-05	0.000802160751236731
Stxbp6	8.59694209537898	-1.98384240959732	0.501666867619093	-3.95450155800127	7.66943721146853e-05	0.000804421956190089
Lama3	34.8881104119165	-1.94686681995542	0.492426960867255	-3.95361540831685	7.69791077178335e-05	0.000806613760594543
Ptprk	66.6250045936564	-1.46391632539333	0.370298534595377	-3.95334085508316	7.7067529157921e-05	0.000806746229513497
Acp1	20.0820534019609	2.33734341411404	0.591462616324762	3.95180244634539	7.75647617532912e-05	0.000811153687254949
Elof1	28.2754833064564	2.95275210985378	0.747372927280194	3.95084167766058	7.78768310122277e-05	0.000813618000938347
Acad8	197.167955091149	2.06172757647319	0.521894669251574	3.9504668239471	7.79989096439743e-05	0.000814094502029167
Rab2a	221.750426951568	5.09356119817972	1.29106689941551	3.94523413193049	7.97220436684532e-05	0.000830450955865316
Dupd1	1892.26698161746	2.03399877745404	0.515737322398681	3.94386578034331	8.01785442424012e-05	0.000834389816231284
Cacna1e	4712.67736049882	1.14462297893246	0.290261319498313	3.94342236475333	8.03270030035158e-05	0.00083511843161663
Wasf1	451.668700233252	2.83615131296284	0.719736154236981	3.94054306743774	8.12973528154575e-05	0.000844382066413035
Fam71f1	2167.51699337331	1.16757623531084	0.296550285799954	3.93719477343028	8.24396913244386e-05	0.000855412235711475
Dzip1l	203.815229507697	-1.1770951071672	0.299236409933489	-3.93366270979134	8.36611601224445e-05	0.000867241198309196
3110040N11Rik	214.298320211321	2.42332286127813	0.616591120132748	3.9301942278319	8.48772703842943e-05	0.000878137434899122
Samd9l	40.7048772536266	2.62615964358135	0.668497339921704	3.92845189763796	8.54944465946696e-05	0.000883663959657138
Rybp	985.085106542301	1.31688555299721	0.335246579439708	3.92811033358819	8.56159330709815e-05	0.000884061322476886
Glis3	950.801982087528	3.3941255892419	0.864537871216781	3.92594205788219	8.63909515752536e-05	0.000890336951084366
Wdr1	4.88624232408507	-3.07179411976494	0.782539808850239	-3.92541578718945	8.65800565526025e-05	0.000891422903345267
Mcpt2	19.3351294166679	-1.65343052886119	0.421496774316029	-3.92275962620175	8.75404788834345e-05	0.000898703894110939
Fzd1	80.4033646730349	2.01352995863183	0.513270217536286	3.92294329543771	8.74737446101029e-05	0.000898703894110939
Cdc40	332.116813358456	2.74104400895552	0.699098621027015	3.92082594145126	8.82459878678147e-05	0.000901599603494007
Hsd17b11	14.2111777021955	3.29216595263611	0.839788560627424	3.92023195716844	8.84637804986815e-05	0.000902958204399773
Gnpnat1	359.609037228961	-1.2129730092211	0.309456338627695	-3.91969030138505	8.86628287348414e-05	0.000903663309023189
F830045P16Rik	11.2218466452186	-1.60867167624907	0.410774803062881	-3.91618878337777	8.99598142265576e-05	0.000915594820512363
Nek7	5.08149191182801	-3.25697710636238	0.831802187005348	-3.91556689468218	9.01920320122939e-05	0.000917081540403898
Fitm2	11.6554612284301	3.69515931542321	0.944671188002731	3.91158252982786	9.16933115912744e-05	0.000931457056489224
1700012B07Rik	51.5670640850246	1.87181313545616	0.478610241145092	3.91093414753887	9.19398391421175e-05	0.000933071046241166
Prkd1	353.291731416924	2.23462147950039	0.571481386758241	3.91022617932738	9.22097373314034e-05	0.000934918917742972
Kcnk5	1236.12194823846	1.12750242504389	0.288364201417349	3.90999444279858	9.22982445142285e-05	0.000934925890674098
Fbxo11	10.1259479552629	-1.71875949941244	0.439843614002244	-3.90766046089206	9.31941475641179e-05	0.000941313942094496
1190007I07Rik	2404.3100532796	2.2058820068124	0.564489523045605	3.90774658652821	9.316094265826e-05	0.000941313942094496
Olfr510	6.33279505943704	-2.44604591411717	0.626171928480236	-3.90634872446917	9.37012583830804e-05	0.00094553895426187
Prr14l	948.202642367609	1.18861088338292	0.304482006308584	3.90371469826134	9.47274405333096e-05	0.000954085460659995
Zfp444	97.6606263264241	1.1009462684184	0.282445142448842	3.89791185245045	9.70257187060486e-05	0.000976309831138557
Wnt5a	242.702824950823	2.40291347649399	0.617697206713704	3.89011549732928	0.000100196521739619	0.00100253023537592
Defb50	451.34438358471	6.35523990651516	1.63407696740787	3.88919251251455	0.000100578312637565	0.00100352082131164
Trhde	5147.69298667473	1.83551501958086	0.471947406966404	3.88923636932181	0.000100560140320598	0.00100352082131164
Npffr1	3.03657296672249	-4.43050082684181	1.13909647296503	-3.8894869152824	0.000100456384594377	0.00100352082131164
Aff3	128.139603787638	-1.13455862874532	0.291906563994371	-3.8867184527142	0.000101608488012157	0.00101285015297511
Sdhaf3	4.78660141912684	-2.47768889070932	0.637843704765158	-3.88447651391583	0.000102550604835464	0.00102033059726949
Ccl1	204.258595696194	-1.55262452556613	0.399697699862209	-3.88449702387924	0.000102541948807214	0.00102033059726949
Adgrg2	78.5659368678357	2.60670404566642	0.671145943604334	3.88396006935143	0.000102768792637208	0.00102154674735361
Mras	19.6179117741714	3.86769129412482	0.995964874767704	3.88336114265767	0.000103022376222855	0.00102311214297436
Bccip	57.1080632664147	-2.60602945236951	0.671650116200558	-3.88004020175191	0.000104439201268008	0.00103621597082871
Mybph	244.494498340846	1.55868743991691	0.402034444696649	3.87699974586258	0.000105752468640736	0.00104649613643772
Slc4a9	98.7002134624473	2.79508980078698	0.72094904554508	3.87695887533041	0.000105770227579089	0.00104649613643772
Nxpe4	16.211868559317	4.85236578061851	1.25239165382594	3.87447949353144	0.000106852840157394	0.00105622593901172
Rpp30	119.673830609	1.90555510751868	0.491996458029875	3.87310736981561	0.000107456458566665	0.00106120728933276
Hexb	193.830439768914	1.34216742477525	0.346583912967556	3.87256123137167	0.000107697607288041	0.00106260308358525
Pnkd	1680.71370750908	2.11593701296378	0.546513394968318	3.87170201580592	0.000108078029812598	0.00106438363125339
Rgp1	137.090847919009	1.24310969840952	0.321060066161512	3.87189136684524	0.000107994084816084	0.00106438363125339
Cacng8	436.196832432918	6.04795558296066	1.56319411463064	3.8689728462736	0.000109294811865102	0.00107537205833261
Ptprj	23.7585730922325	-1.56044637749296	0.40359960889482	-3.86632281871119	0.000110488667589166	0.00108611482470384
Rbfox2	40.0914686817765	-1.18311300614637	0.306183000362089	-3.8640715021645	0.000111512555954682	0.00109516851539994
Rhbdd3	101.028511330855	-1.41130557822739	0.365503316395941	-3.86126613608768	0.000112800951044052	0.00110680085236404
Rfx4	22.0759750110271	-1.94655372087443	0.504205684011125	-3.86063422647073	0.000113093093743409	0.00110765470148739
Zfp108	940.020468875203	-1.17082544056033	0.303330665059223	-3.85989804338355	0.000113434343888467	0.00110994671418807
Defb46	27.4892185156938	-1.86854955754637	0.484502774665899	-3.85663334711525	0.000114959397763584	0.00112201484290449
Sptbn2	27086.0062602843	6.78053142565788	1.76064763889416	3.85115753764147	0.000117560840803485	0.00114088670117949
Abhd3	6.48014608699002	-2.61354710642523	0.678610098780455	-3.85132362622086	0.000117481125770384	0.00114088670117949
Atg7	2321.26944082486	1.03230611736294	0.268068865211896	3.85089897160175	0.000117685042370963	0.0011410518771232
Zfp2	169.590182303233	2.65457963859989	0.689940346139412	3.84754950693012	0.000119305173834696	0.00115465716422198
Zfp516	4.09067319760608	-3.56154723436014	0.925845818264369	-3.84680382424449	0.00011966871053417	0.00115712360794439
Ruvbl2	11.039563606181	-1.65318838853703	0.42983628123768	-3.84608852416273	0.000120018416353316	0.00115945196052396
Thsd7a	2018.98787754211	1.46001113515517	0.379714593375098	3.8450224474594	0.000120541403369726	0.00116344857685776
E130114P18Rik	87.4001155196731	-3.13314973485149	0.815114851306166	-3.84381382553738	0.000121136917694201	0.00116497165833104
Tmem138	195.100643593957	3.76655925211057	0.979804169698713	3.84419598180398	0.000120948321769791	0.00116497165833104
BC003331	15.0058596430013	-2.72510478428413	0.709102292866395	-3.84303479441375	0.000121522232261931	0.00116762245907989
Flot2	474.427564227002	2.45937373589349	0.640138972375615	3.84193720742626	0.00012206706818193	0.00117179982674917
Mafa	33.7519163066987	1.39508436367146	0.363394469736678	3.83903575825566	0.000123518442427089	0.0011837226478184
Mbd5	86707.5220706195	5.98707548245219	1.56042687052084	3.83681901123238	0.000124638258273157	0.001193254404295
Cdkl2	65.804114852218	-1.92988512803646	0.503689664977158	-3.83149638006564	0.000127366248733009	0.00121827590656929
Adcy8	6.02670256253575	-2.33492183612532	0.609652914625535	-3.82991991034684	0.000128184972025375	0.00122500647413118
Prelid2	2377.24896757531	-1.85905379339956	0.485509741559134	-3.8290761940832	0.000128625182482079	0.00122811093516073
Unc13b	4264.67656199311	2.05503194867591	0.536987583007656	3.82696362766104	0.000129733675851528	0.00123647691415878
Adamts8	684.828322077714	1.69673973656421	0.443519123457997	3.82562926111325	0.000130438469216374	0.00124097224600314
Zfp202	3.67224506086657	-3.10315246145528	0.811147552373137	-3.82563252810975	0.000130436739237639	0.00124097224600314
Ncaph	277.691977032865	1.75524920140213	0.459034811466444	3.82378233100616	0.000131419946420909	0.0012486418946202
Nr6a1	8.60092907172705	-2.59154759057193	0.677788519605372	-3.82353420810491	0.000131552330431866	0.0012486418946202
Srgap1	842.994691338281	-1.00357758942243	0.262494561177997	-3.82323193638252	0.000131713774906865	0.0012486418946202
Dock4	31.9945884073307	-1.3533831494094	0.353982970374574	-3.82330016604271	0.000131677316879989	0.0012486418946202
Cox15	122.702096105791	2.3872699352633	0.624706783545358	3.8214247037866	0.000132682926349219	0.00125559327459003
Rnf145	830.776722588648	3.02580515216198	0.791767471794401	3.82158305304527	0.000132597741713505	0.00125559327459003
Tmc7	68420.7722448821	4.65255100454038	1.21781796934377	3.82039937138344	0.000133235757298529	0.00125918021464364
Sox8	624.769035327849	1.21108033302858	0.317101892695218	3.81921508804304	0.000133876991128064	0.0012624042936664
Spin1	206.115014416986	2.55211669241432	0.668328455474429	3.81865633807652	0.000134180536531512	0.00126354030429809
Clrn2	76.2469337267105	-1.68445844904726	0.441290213963705	-3.81712169394675	0.000135017584003034	0.00126978551174585
Abhd17c	150.709770889493	4.57368499299693	1.19856749839328	3.81595946755448	0.000135654773080138	0.0012735279666765
Me2	632.22206988777	1.56888915690567	0.411309499044019	3.81437618278241	0.000136527366319291	0.00128059060954641
Ccdc58	349.120854551648	4.67950248608282	1.22695523163282	3.81391461190918	0.000136782744907596	0.00128185660412523
Dnajb2	175.672914068886	2.87218100221722	0.754060108803097	3.80895497412822	0.00013955536542926	0.00130668990357072
Farsb	5824.44784165277	1.91126293980751	0.502268373973719	3.80526236339841	0.000141653958403075	0.00132401057169371
Olfr1275	42.7607637016946	1.36340055053181	0.358536109205666	3.80268685782419	0.000143135231745764	0.00133633272433501
S100a13	72.2103063162256	-2.18195741150562	0.573816604054351	-3.80253446151402	0.000143223336320332	0.00133633272433501
Ago2	18487.0004003157	7.00928240394148	1.84465101587467	3.79978778837899	0.000144820046883875	0.00134866338401953
Nlrc4	343.897172371528	1.37485821019688	0.36184208567796	3.79960835020308	0.000144924940007359	0.00134866338401953
Kdm6a	10.1291439936914	-2.09184316451847	0.550625449335632	-3.79903102379744	0.000145262909918697	0.0013506278943183
Frs2	596.74463653462	1.02009742180627	0.268678069991571	3.79672751794842	0.000146618796658388	0.00136085763663923
Met	766.719551465701	-2.82122624745631	0.743262688265048	-3.7957323729538	0.000147208236125835	0.00136276424503968
Rbm41	6.90692630599366	-2.28531227517027	0.602057994362362	-3.79583411659643	0.000147147869581269	0.00136276424503968
Glb1l	75.3529733967895	2.42817318472201	0.640166954742373	3.79303112529325	0.000148819494275558	0.0013752884861611
D330045A20Rik	7.17135890157601	-2.14879477028564	0.566603188291376	-3.79241559999945	0.000149188962567887	0.00137750710797722
Tmem35b	114.975710200176	-1.31347034169268	0.346517612946394	-3.79048652253032	0.00015035249120762	0.00138704733223251
Nkx3-2	46.4104446708844	1.56982775220343	0.414411913663133	3.78808547835212	0.000151812622934627	0.00139813361288083
Hivep2	2865.0331265351	1.03838180007847	0.274118341357688	3.78807851723982	0.000151816875492226	0.00139813361288083
Zswim2	5.03818158471079	-6.53627473895016	1.72581766509573	-3.78734953937768	0.000152262830829273	0.00140102860588456
Olfr303	3.18333925026407	-3.86881136481428	1.02254782303783	-3.78350163938605	0.000154637305557713	0.00141919720255811
P2ry6	6.66769467200403	-2.06431465856589	0.545942406327783	-3.78119492942719	0.000156077401665919	0.001431180032847
Gata4	2001.31549046816	1.60566252576348	0.424678968202588	3.78088543578997	0.000156271578465443	0.00143172738755861
Golim4	874.545094924047	1.27513733120494	0.337312587157646	3.78028386651634	0.000156649654630969	0.00143224366397849
Ankrd34c	60.848858417679	1.32858837502998	0.351433882078743	3.78047889739981	0.000156526986796002	0.00143224366397849
Olfr945	12.959270475916	3.15976421256071	0.836391215923926	3.77785437293271	0.000158185327015558	0.00144428901492936
Dusp16	395.268530325365	1.25150842106687	0.331333441470555	3.77718716080185	0.000158609542113494	0.00144692132419902
Tmprss5	266.755811977155	1.16256735985826	0.308623274572338	3.76694648668101	0.000165256405799705	0.00150240793863677
B4galnt3	898.092397437676	-1.76169532485857	0.467720826587605	-3.7665530904654	0.000165516899665403	0.00150349224730195
Arpp19	188.534322714809	3.52963055486108	0.937534345667394	3.76480133359645	0.000166681551733512	0.00151278073295394
Sestd1	3.32752760603598	-3.86519056686099	1.02711567675579	-3.7631502023895	0.000167786357192258	0.00151892309410611
Fam160b2	132.324414284937	4.59741782684824	1.22263823533435	3.76024378592332	0.000169747852872374	0.00153407100312334
Chn1	6.43707037294127	-2.93830275198004	0.7813769267076	-3.76041658199563	0.000169630634980924	0.00153407100312334
Faiml	13.2901651581484	5.21281990405388	1.38670657755868	3.75913692803789	0.0001705005096769	0.00153826137798329
Pkp4	7.37489476509599	-2.46675162184783	0.656504303520495	-3.75740358230693	0.000171685484352171	0.00154764069975716
Prop1	23.378742833998	2.21730416178206	0.59043221217372	3.75539158613804	0.000173070667102242	0.00155880737899362
Nacc2	398.497169350438	-1.35397866211305	0.360605751929855	-3.75473395770024	0.000173525693775379	0.00156158456122796
Ergic3	205.485366191691	2.10244017969699	0.560211324171494	3.75294123660625	0.000174771835249201	0.00157014426840759
Adamts9	3315.97357502906	1.07029009959727	0.285323999121692	3.75113941656478	0.000176032778026905	0.00157985253544321
Tlr4	39.902150271871	2.13932099327031	0.570337524700856	3.75097359128246	0.000176149254139685	0.00157985253544321
Phyh	261.678183656334	1.51373057828665	0.403596993552106	3.75059924248724	0.000176412464247019	0.00158088139257051
Bloc1s5	68.8730244499992	-1.9519236235568	0.520620018604492	-3.74922890746475	0.000177379125081859	0.00158820703584648
Clk3	1194.68254921532	-1.32939430409304	0.354670450204691	-3.7482522249198	0.000178071133554805	0.00159306326707938
Wasl	2.87592742736106	-3.89552551103194	1.0397667532343	-3.74653786429937	0.000179291951289336	0.00160030726373957
Hsd17b12	16.1152400861544	-1.43516083588108	0.383068919650512	-3.74648206174082	0.000179331820931928	0.00160030726373957
Iffo2	302.010798635621	-1.3065992455681	0.348834932023607	-3.74560895604251	0.000179956721462686	0.00160453874094787
Ldlrad4	30.2316527502927	-1.2552909579548	0.335325821073998	-3.74349626263285	0.000181477303007501	0.0016167425672116
Il12b	114.126463337823	3.21576936485547	0.859149819401549	3.74296693339871	0.000181860168330047	0.00161879878933251
Olfr633	134.597116992189	1.49163501424291	0.398583652806119	3.74233866276617	0.000182315583823167	0.0016214968298926
Nfatc4	10.7997004530648	3.87339052303466	1.03514922133406	3.74186681804464	0.000182658315390668	0.00162318900304596
Numbl	101.414203591966	-1.42811228378539	0.381803134296141	-3.74044148804104	0.000183697307581883	0.00163106049751186
Ndnf	32.8589840822026	4.75381877852721	1.27183604308145	3.7377606998851	0.00018566653276486	0.00164717158984558
Ier2	104.568691184067	1.8264835713493	0.48870977874983	3.73735834797829	0.000185963795242649	0.00164843510753809
Kcns3	16.4955116958013	-1.63592462448457	0.438886284258437	-3.72744531592894	0.000193430512258738	0.001707513460619
Whrn	12.9787371290044	-1.6884071579385	0.452942378801115	-3.72764227186582	0.000193279455959111	0.001707513460619
Fam179b	9.13900290569037	-2.71296189834052	0.728217192432554	-3.72548454847389	0.000194940394256347	0.00171941626947231
Htr1f	21.1944472712183	-1.76804276464221	0.474678844975075	-3.72471363187683	0.000195537063436129	0.00172325130574588
Erp44	4.96468522292636	-2.91701480600093	0.783588896790955	-3.72263417456146	0.000197155077529929	0.00173607357765395
Ppil6	21.2713432229745	3.04001073926973	0.817010007703583	3.72089779880967	0.000198515771104007	0.00174627841614103
Angpt1	30.8605328567882	-1.12335114430396	0.301916279891481	-3.72073723453313	0.000198642040385758	0.00174627841614103
Hars2	154.934667944496	1.36513493066438	0.366982792092445	3.71988812576394	0.000199311043279526	0.00175071399897181
Agtr1a	163.534709343949	1.12242070986816	0.301786170838878	3.71925826404886	0.000199808670905236	0.00175219366594492
Nav2	53.8938421516276	-1.28375343054567	0.345196503769483	-3.71890623609253	0.000200087301868803	0.00175319293472862
Klk1b9	7237.98207441475	3.41481025986242	0.918718618293522	3.71692724177646	0.000201660487101119	0.00176552429743299
Noc4l	180.706805426914	5.90703840786054	1.59271950473557	3.70877507953999	0.000208264322860278	0.00182034645416299
Dnajc13	623.711525655944	4.26975052569467	1.15195546153766	3.70652396577494	0.000210123361003643	0.00183508884433534
A330017A19Rik	35.3278420761313	2.01460418103971	0.543919385771305	3.70386537737187	0.000212338974202031	0.00184904144612872
Tmprss11g	418.783343082095	4.58453530540195	1.23866983293894	3.70117620005681	0.000214602385221936	0.00186654983094177
Gxylt1	787.069459823682	-1.11481938632537	0.30122701886071	-3.70092759454913	0.000214812770123867	0.00186685449039893
Zbtb7c	27.5588035867012	-1.60486705984913	0.433821635685637	-3.69937072712546	0.000216134695169984	0.00187681073799319
Zfp872	81.3268244696211	1.89494342251363	0.512362022295961	3.69844629393519	0.000216923235123729	0.00188212286970433
Arhgef10	8.49338328128646	-1.90869353513833	0.516112869906575	-3.69820953212005	0.000217125626618805	0.0018823448053614
Gkap1	43.0578304067569	1.35599254005024	0.366693900650974	3.69788681416028	0.000217401781697739	0.00188244661703574
Trib1	34.5734089107047	1.9962297853518	0.540076341642381	3.69619928042252	0.000218851211035855	0.00189268074141975
Agpat3	1035.235849993	1.38528901826756	0.374815302203058	3.69592439296162	0.000219088170525493	0.00189319209692727
Pcm1	5.5233086286733	-3.08543012550468	0.835061374348973	-3.6948543188339	0.000220012895610194	0.00189832491971311
Suco	6.03059455319168	6.51711270060827	1.76384909454743	3.6948244159631	0.000220038789303586	0.00189832491971311
Adh1	8.97366211457823	-1.91855938083841	0.519378016720695	-3.69395569137103	0.000220792291203613	0.00190328318393009
Usf1	13.652091112582	4.1123575962704	1.11477755627626	3.68894904020769	0.000225182312555892	0.00193798779261926
Kcnj5	3.97642469246354	-3.18198390566557	0.863010158751401	-3.68707583960454	0.000226845766966796	0.0019507270073736
Psmd4	870.260611331629	-1.27587077588768	0.346068173808535	-3.68676137376783	0.000227126149543237	0.00195156173368628
Rasal3	14.7474830170628	5.24609083935248	1.4232527838313	3.68598670520801	0.000227818244200874	0.00195592986109879
Nudt18	29.4594776600846	6.61463887882763	1.79540245010886	3.68420956450547	0.000229413441099227	0.00196803827070295
Tbx15	39.4159387321838	-1.58483670345339	0.430442976752065	-3.68187376504985	0.000231526048759242	0.00198456225047576
Dicer1	1001.08062953467	1.15553648615983	0.313937973483765	3.68077959265922	0.000232521936999889	0.00199149520619535
Triap1	25.582969480333	-1.16073093628476	0.315408533595796	-3.68008729203335	0.000233154126573137	0.00199370187268885
Krtap1-3	65.2836278844851	9.094925867497	2.47137942975289	3.68010098247292	0.000233141609228604	0.00199370187268885
Tmem161b	24.2825166757191	-2.96365636887626	0.805452786236047	-3.67949111297472	0.000233699832852172	0.00199577354213649
Tssk3	38.0505579588276	6.05470784630302	1.6460484323795	3.67832909846427	0.000234766917172052	0.0020026671476071
Slc7a14	15.9859682251969	-1.4848817682254	0.403715237985954	-3.67804241334349	0.000235030883939701	0.00200331368328427
Emc7	354.730399424687	1.02352989028186	0.278333329341388	3.67735295195802	0.000235666849711477	0.00200697165613392
Tmem116	805.533137555367	-1.08864918491616	0.296346428402472	-3.67356944635637	0.00023918563155251	0.00203323637122271
Ctsw	160.609480486694	1.38925664345097	0.37818939148555	3.67344160023603	0.000239305389173592	0.00203323637122271
Pde5a	10.2277887584898	-2.60638264093426	0.709644134735994	-3.67280234325321	0.000239905046378588	0.00203641390444144
Fam217a	1092.06287351318	1.53848965044061	0.418906183472244	3.6726353325423	0.000240061943459891	0.00203641390444144
Cd44	779.542039668358	2.07025959447782	0.56379939033865	3.67197912937491	0.00024067934178451	0.00203840276263953
Mrap	79.0187303202913	-1.69380782943717	0.461360416387912	-3.67133323378357	0.00024128849660293	0.00204193746807218
Jmjd1c	12.2604111895729	-1.75150666625934	0.477119573262437	-3.67100149399222	0.000241601927833982	0.00204296594417838
Il10	19.3903553991658	3.07381159494985	0.837793946000591	3.66893507600935	0.000243562917355147	0.00205498902704034
Npas2	5.20506589803456	-3.59154158780358	0.978970966161094	-3.66869060671671	0.000243795899037381	0.00205498902704034
Fam214a	977.555797916775	3.78460707716727	1.03154818525378	3.66886116544928	0.000243633332821641	0.00205498902704034
Nupl1	22.3192849287053	-2.03456100366288	0.554649661008611	-3.66819119651692	0.000244272491873434	0.00205737733266185
Klhdc10	254.88080023728	1.95931633944543	0.534445521205199	3.66607308267283	0.000246303562761686	0.00207284405467265
Fam221b	162.446634248614	2.30225718236226	0.628205469336722	3.66481556550766	0.000247516885878016	0.00208140976860771
Cdh10	14.1908978675218	-2.05048840291957	0.559677480993391	-3.66369645475121	0.000248601379232367	0.00208819555504806
Ccdc103	67.6789152190522	3.56325488500842	0.972616002300412	3.66357830488156	0.000248716134116189	0.00208819555504806
Ckap2l	12.2228907128239	-1.85944269544397	0.507819682047547	-3.66161998279908	0.000250625436043366	0.00210256768488391
Pax7	1730.08927917862	1.02757531965261	0.280771369831981	3.65982942017033	0.000252383200490424	0.00211564689167012
Smarcd2	1035.53960810137	-1.40154189106538	0.382986986391796	-3.65950264856153	0.000252705231460971	0.00211667969640716
Snx25	5.450262807772	-2.22077547016004	0.607339817671431	-3.65656162422315	0.000255620980561711	0.00213941899297168
Esyt3	19.7587717473519	3.74116852759778	1.02324270217935	3.65618881974889	0.000255992825970634	0.00214084809527366
Osbpl1a	245.602479771029	1.49400369531409	0.408720830078424	3.65531576902364	0.000256865616478313	0.00214477753178676
Nrcam	23.4249460093437	-1.24928312887497	0.34177147909138	-3.65531709139764	0.000256864292390959	0.00214477753178676
Slc22a5	38.7604377684958	4.05518165061712	1.10990009766025	3.65364563816665	0.00025854302949681	0.00215540257793504
Gm11568	31.7564204972565	1.91833249099237	0.525226815184156	3.6523887119506	0.000259812204045824	0.00216428851664463
Olfr1303	31.0876131659151	-1.57818966934721	0.432179933599518	-3.65169584853897	0.000260514314439287	0.00216844049376126
Ubtf	756.201876604168	1.16599077458323	0.319385755198994	3.65072879927521	0.000261497244657289	0.00217492161454805
Htr7	930.815887666453	1.78491351236877	0.489051925026796	3.64974233006233	0.000262503495537819	0.00218158642739705
Kat6b	17335.2034103856	1.87922945359051	0.515108694443336	3.64821924743736	0.000264064252666233	0.00219284558025329
Rrp1b	3924.99518405752	1.69221285698578	0.463916846529564	3.64766416577619	0.000264635224555141	0.00219505037734671
Rapgef4	471780.896169514	7.42975996905056	2.03691213557652	3.64756036320029	0.000264742127044258	0.00219505037734671
Sag	32.8574880357723	4.42900312151809	1.21617896333878	3.64173633571095	0.000270805356197977	0.00224171149912056
Wnt7b	452.311244227402	1.45091188305245	0.398432512988535	3.64154991310712	0.000271001568604938	0.00224171149912056
2010005H15Rik	314.747525201822	1.16672117376955	0.3206839605819	3.63822740511396	0.000274520983498234	0.00226730053554864
BC003965	77.802729975014	1.68453072678054	0.463324895946058	3.63574403516762	0.000277179454088187	0.00228394153887217
Fam163b	64.308894625456	1.95891659055794	0.539966079505084	3.62785120197443	0.000285789879733438	0.00235125120528762
Ambra1	28.8420155998167	-1.32326379559575	0.364812690301019	-3.62724167984364	0.000286465136343776	0.00235135531342779
Uqcc1	30.9107501270731	1.72198989205013	0.474802887390473	3.62674688335241	0.000287014393554866	0.002353753026887
Scin	22.267625091933	-1.51010050789992	0.41642074082771	-3.6263815892031	0.000287420527423736	0.002353753026887
Mcf2	21.459390628551	-1.33896205327518	0.369224706865153	-3.62641510272547	0.000287383244684843	0.002353753026887
Adamts3	90.1074167718404	2.01877009654749	0.556739392841493	3.6260593780585	0.000287779208468961	0.00235487890342856
Olfr622	16.0756338965747	1.86355483994472	0.51397803275331	3.62574803043996	0.000288126194725137	0.00235576125917316
Med22	388.578466909316	-1.35052064066588	0.37249928972049	-3.62556568008293	0.000288329599915709	0.00235576125917316
Dlg4	513.855254783977	1.61924249961758	0.446666165646564	3.62517384157287	0.000288767136727476	0.00235752679263858
Fam171a2	239.310159052813	1.01645589657401	0.280490275389956	3.6238543213695	0.000290245124917062	0.00236777747116248
Defb1	80.6569144414172	3.96290141027392	1.09368149103971	3.62345110778695	0.000290698174200781	0.00236816244688188
Ramp3	2.13355399876478	-5.00932953408412	1.38256291729457	-3.62321994277591	0.000290958209029323	0.00236816244688188
Nphs2	16.2143316701482	3.51288125744077	0.969637433526814	3.62288122959892	0.000291339617107369	0.00236816244688188
Ssmem1	100.0467151452	2.30879845073633	0.637292537421042	3.62282360951446	0.000291404546817139	0.00236816244688188
Cnksr3	17.3369181647061	4.63684233903615	1.27984011270179	3.62298563157832	0.000291222005322068	0.00236816244688188
Samd8	1181.30692143002	1.98361884354464	0.547690016316237	3.6217911308416	0.000292570304809321	0.00237582262776509
Fcgr1	10.0178267219858	5.31788846236736	1.46859519475883	3.62107167539838	0.000293385213508043	0.00238062422485261
2310039H08Rik	181.063106325086	1.4802861278341	0.408858011521661	3.62053839259469	0.00029399062077176	0.00238190574485248
Zfp277	4.38911374802562	-3.35321227921766	0.926158631924985	-3.62055933360804	0.000293966825509673	0.00238190574485248
P3h2	3518.63491061652	1.12602276931744	0.311094094297135	3.61955687992566	0.000295107939262935	0.0023891400162686
Hoxd8	82.8662009512379	-1.49000258545918	0.411730312297813	-3.61887998273353	0.000295880810557754	0.00239194066518867
4930533K18Rik	1622.39049140299	-1.52042470133077	0.420173379825443	-3.61856503608681	0.000296241057924477	0.00239285455437328
Kifc2	188.143764140004	-1.3621326810049	0.376524417595175	-3.61764766732716	0.00029729271997045	0.00239952865565232
Ginm1	18.9611852846867	-1.89289756456714	0.523441611373484	-3.61625351030132	0.000298897664305794	0.00240996601556947
Ythdc2	11.5115896775798	-1.26728842929766	0.350454197345595	-3.61613140574814	0.000299038616059296	0.00240996601556947
Soga3	537.79588540031	1.03546610168856	0.286503709250073	3.6141455354938	0.000301339768507817	0.00242300844073581
Zfp354b	34.2412334896502	2.295879086548	0.635554258554397	3.61240453611326	0.000303370805531496	0.00243566032857339
Cdca5	875.881738664049	-1.73009669759779	0.479010588879069	-3.61181305333226	0.00030406373741472	0.00243938398531809
Xpnpep3	6.6817044004658	-2.08743274634636	0.57822307251649	-3.6100820696442	0.000306100138622558	0.0024525939493816
Fgd2	10.8550448800905	4.47859693463064	1.24097511049423	3.60893373022365	0.000307458131608457	0.0024610520820328
Asgr1	67.0186794968294	2.37018497448696	0.656840061651893	3.6084659156236	0.000308012971114535	0.00246326035044066
Cep162	21.7708814933789	-2.3166045249042	0.642019062974917	-3.60831112112119	0.000308196767498306	0.00246326035044066
Slc6a18	71.7697893135281	2.29746192510967	0.637037100945117	3.60648056714613	0.000310378091112829	0.0024788335768846
Cdyl2	744.826738777449	1.54536278644141	0.428521074985756	3.60627020851374	0.000310629682445883	0.00247898320788521
Hint2	24.8625834223547	2.49031731175511	0.691075149322282	3.60354053274422	0.00031391176820103	0.00249955473767253
Arhgap24	788.604029246305	1.05136418112768	0.291887372419421	3.60195157609267	0.000315837205725088	0.00251183466102932
Il12rb2	1415.38553963051	6.69063677943307	1.85754086885791	3.60187864052043	0.000315925851128899	0.00251183466102932
Tmem221	22.8451051273462	2.47949117815611	0.688686634017953	3.60031842594388	0.000317827712694852	0.00252507002190254
Pknox1	1248.21307287786	1.13945485918373	0.316522768638696	3.59991435713868	0.000318322006538103	0.00252522807869199
Nek8	197.637560805348	2.92851459470292	0.814060675813283	3.59741562479627	0.00032139470365892	0.00254391673989061
Spaca7	9623.38006951011	1.26519399957076	0.351692195727887	3.59744690083959	0.000321356072449012	0.00254391673989061
Cntln	10.3673580842782	-2.18850812601906	0.608403994604026	-3.59712977795853	0.000321747974372827	0.00254482090280321
Hs3st3a1	1176.63272181891	1.64259683829683	0.456858568260855	3.59541650832944	0.000323872989103441	0.00255972668299572
Pde4d	3186.20356176774	1.11643613048285	0.310817686609159	3.59193243686524	0.000328234957470638	0.00259227697124066
Zmat2	78.9845085630971	1.35336413497206	0.376920069541229	3.59058655756729	0.000329934637454701	0.00260376882901612
Fgf6	239.892515788395	-1.54495199811806	0.430658312433803	-3.58741943093351	0.000333966878845427	0.00262974215398551
Ttc23l	747.734050343919	1.81947498667817	0.507327637364355	3.58639043622898	0.000335286841255754	0.00263789914153729
Ubr2	451.657934190654	1.44421520604382	0.402711721109345	3.58622590389337	0.000335498350332659	0.00263789914153729
Phf21b	435.510378291115	-2.53123153998853	0.705954346879616	-3.58554565345027	0.000336374149475089	0.00264088436232433
Zfp787	92.8068868454016	-1.10929212293852	0.309422836766514	-3.58503636813197	0.000337031236616274	0.00264409325351279
Swap70	4.46465702188718	-3.32627239893932	0.92863311917396	-3.5819015392194	0.000341102358070901	0.0026740616377193
March11	77.6183476457049	-1.75251234562445	0.489696795246934	-3.57877029752815	0.000345214712600824	0.00270430892593699
Obp2b	96.6035576530559	1.13990679642879	0.318611383794868	3.57773404971209	0.000346585830600734	0.00271305349454074
Mamstr	24.44344066532	-5.46074806657783	1.52758311752337	-3.57476330023285	0.000350544885123553	0.00274202854300172
Slc7a13	5.50354909588389	-1.88426939772742	0.52741081427419	-3.57267872923787	0.000353348159596074	0.00276192695085155
Ppp1r12c	211.341477229936	-1.1035597262076	0.309376742531695	-3.5670416501801	0.000361034114480398	0.00281939780312057
Cradd	8.26429948104689	-1.77919663707474	0.498879721857166	-3.566383958144	0.000361940967889588	0.00282080786541183
P2rx3	9.28624394812637	-2.53291495264193	0.710443923688315	-3.56525669118562	0.000363500246577757	0.00283088780180454
Cpvl	4.11493963977292	-2.74179273445106	0.7694040055835	-3.56352802240968	0.000365903613325181	0.00284752183293851
Olfr384	102.975812061615	1.03377874899717	0.290330230673605	3.56069964398355	0.000369867971206323	0.00287627057813186
Prss27	12.5672152204606	3.82058755313124	1.07387276495256	3.5577655731869	0.000374022880260722	0.00290010748962538
Eef1e1	188.822359959432	-2.10922104845968	0.593661893450176	-3.55289950682458	0.000381009987012071	0.00295213414973109
Cst9	69.6353643765587	1.07858526639592	0.303642064229828	3.55216023554475	0.00038208210874514	0.00295828809432783
Pola1	1277.56116209382	1.72348295896041	0.485241268186698	3.55180622909694	0.00038259650128632	0.00296011798887657
Prss22	9.39604849366953	4.14130942954644	1.16651944246716	3.55014179685483	0.000385023708048371	0.00297673376607332
Dcdc2a	7.25940291949059	-2.4163677528819	0.680760456893331	-3.54951250239925	0.000385945138223956	0.00298169226526287
Slain1	3.17911990978559	-5.04713912073062	1.42252682122337	-3.54800981284142	0.000388153759980289	0.00299658080402477
Zfhx4	1115.0553199076	2.98080711970812	0.840575125122168	3.54615195075502	0.000390900735819489	0.00301548897053776
Olfr1537	14.7861948611213	2.09145777031444	0.589812454794127	3.54597084770694	0.000391169478518941	0.00301548897053776
Sbpl	50.4410337487661	4.04818263277621	1.14186595409922	3.5452345507312	0.000392263864212482	0.00302173740839803
Sft2d2	363.819831397056	1.42665468290288	0.40279575428255	3.54188113388635	0.000397284457091887	0.00305599012297705
Tssc1	46.7449966961117	1.47339334250745	0.416371862444346	3.53864772191321	0.000402182181834242	0.00308920022208322
Plekhh2	15.9153516100126	-2.08783373058076	0.590226663810724	-3.53734227644161	0.000404175508186617	0.00310003779550052
Moxd1	3455.83691178952	1.15307384245174	0.32655575522673	3.53101675287011	0.000413965527909937	0.00316600359923074
Nav3	48852.9051060755	1.28273806626824	0.363492664232664	3.52892421907912	0.000417252595552342	0.00318656465728137
1700024P16Rik	7.76123901122306	-2.12582338163151	0.602592846539577	-3.52779392227964	0.000419038251673617	0.00319452486827593
Il13ra1	257.982245667882	1.21607459262369	0.34476810889893	3.52722470911656	0.000419940200771695	0.0031958240427016
Gde1	133.130291273032	2.3593277062815	0.668893754270103	3.52720845608134	0.000419965981189136	0.0031958240427016
Gprin3	4.97449748624485	-2.84110680214363	0.806045812250127	-3.52474606153279	0.000423888928632441	0.00321877427547858
Myo9b	470.671171562994	2.4897133554033	0.706402498621561	3.52449681344786	0.000424287917909736	0.00321950760803069
2410004P03Rik	413.676970675741	1.07736696287751	0.305732322645789	3.52388963507045	0.000425261339985262	0.00322459560219594
Fam199x	189.68433962374	2.85291942853002	0.809806583281393	3.5229639860049	0.00042674934453524	0.00323357546044282
Nup50	254.071506306743	2.24117914098991	0.636394494648141	3.52168216387391	0.000428817934896958	0.00324693864503059
Cdh2	10.2402341446982	-1.93959162831605	0.550806850408177	-3.52136438912971	0.000429332202449903	0.00324852212315683
Pygo1	6598.54519109006	7.219865399504	2.05060595294501	3.5208448454639	0.00043017424121468	0.00325254235626233
Senp8	32.1906247447884	1.69131689241435	0.480478808256071	3.52006553328148	0.000431440185454943	0.00325521772810299
Nrn1	3.42427950009207	-3.59525824759095	1.02131365415734	-3.52022929778345	0.000431173871882624	0.00325521772810299
Rgsl1	4.6688491699742	-4.2263812709098	1.20129118447429	-3.5181988559746	0.000434486644315333	0.00327346856584063
Cyhr1	688.736989085144	-1.07995817105076	0.307075493379975	-3.51691422576148	0.000436594842421061	0.00328479766248383
Col15a1	17.3428742850916	-1.65768198286476	0.471526142884644	-3.51556749902264	0.000438815196979829	0.0032991713185362
Cep41	288.192132687421	1.81559423837743	0.517110831228522	3.5110350213784	0.000446365589072405	0.00335120455660425
Gm13941	351.230033873922	-1.07822265534253	0.307121659097998	-3.51073466622062	0.000446870192792936	0.00335262866277209
Olfr1508	630.529328987562	1.13452252243063	0.323238881399391	3.50985784110801	0.000448346327036254	0.00335896903422094
Nectin4	75.1305157937961	2.12713535872764	0.606107358794027	3.50950261181452	0.000448945649516715	0.0033610938008122
Trim37	4.62605054156071	-2.76956543083752	0.789600101287831	-3.50755455365366	0.000452245616186016	0.00338342011940711
Rps19	5.51221660727073	-3.35334254496826	0.956526998531543	-3.50574792987161	0.000455326214348022	0.00340301675648178
Adamtsl2	52.9414192770488	1.96244777659808	0.559983598938346	3.50447366729779	0.000457510811567252	0.00341446672526046
Olfr138	8.6807466401817	-2.71808038830983	0.775657829262204	-3.50422607207514	0.000457936422317405	0.00341446672526046
Sh3gl3	8.13688775294149	-2.1701523541941	0.619680509613347	-3.50205036390151	0.000461692336342427	0.00343959175136562
Acvr1	1854.2599827507	1.61853829504337	0.462473373578882	3.49974374204119	0.000465705622474445	0.0034622923266483
Psma3	451.358849680937	1.14974044220508	0.328521829936029	3.49973833528494	0.00046571506779639	0.0034622923266483
Opn3	61.4994001315158	6.16794353105218	1.76402722574326	3.49651266207263	0.000471382122171495	0.00350197771991468
Gfap	495.539500718062	3.17211859484374	0.907654819236526	3.49485126681965	0.00047432599729189	0.0035164864673882
Clpx	8064.75413127283	-1.32368832238013	0.378740911915984	-3.494970521362	0.000474114116656785	0.0035164864673882
Rassf9	219.866091506039	1.94122370442624	0.555688194575791	3.493368625382	0.000476967605885671	0.00353360969537846
Plekhm3	1809.91763057698	-1.48305423788277	0.42460818662366	-3.49275940644365	0.000478057018231649	0.00353638863382021
Tmem220	257.626054806226	1.77039616272525	0.506851739102488	3.49292707540116	0.000477756959408964	0.00353638863382021
Depdc1b	5.41978265488546	-2.33778140225378	0.669352403443312	-3.49260178977123	0.000478339247858454	0.00353638863382021
Phlpp2	4.49572667046988	-3.20980833023938	0.919407565318452	-3.49117023974847	0.000480909717703597	0.00355046106426664
Zfp618	22.1976094307152	-2.33296385041307	0.668241368731182	-3.49119937731895	0.000480857270518441	0.00355046106426664
Prss54	177.99868001273	3.61008580909628	1.03437877782068	3.49010042211263	0.000482839071551629	0.00356223475796164
Gm12216	116.034870293294	2.76163008853809	0.791527017563191	3.48899030261797	0.000484848737964659	0.00357458425510509
Pter	203.002963090204	1.81995986260574	0.521740574650759	3.48824674757944	0.000486199166650723	0.00358205974267377
Sephs1	678.033600851364	1.51992615014804	0.436019935048553	3.48590976689814	0.000490466413566411	0.0036095070290626
Cdk5rap2	33.5273918772581	-1.30466148877213	0.374333472635035	-3.48529208352185	0.000491600103691588	0.00361434717120211
Acbd6	1095.9357523808	1.44180624318515	0.414268402497689	3.48036740068099	0.000500726615305081	0.00367383566267256
Srsf5	45.6032822657327	-1.14403745315525	0.328770723929805	-3.47974247670393	0.00050189596484523	0.00367855904273462
Tshz1	223.366749366235	2.58179596399644	0.741969131928724	3.47965414313821	0.000502061458678696	0.00367855904273462
Maf	52.8939560527834	-2.69084572831306	0.773449196315656	-3.47902065336802	0.000503249799800352	0.00368219750424367
L3mbtl3	11.1204383469961	-1.48598086890635	0.427261587242821	-3.47791824323734	0.000505324026579971	0.00368976652055581
Lrrc6	7.12114737240672	-2.68045738205599	0.770673721951172	-3.47807029837436	0.000505037455941675	0.00368976652055581
Cwc22	9.62236409431597	-1.77370567012164	0.510039937599505	-3.47758192911237	0.000505958399362466	0.00369186642879562
Olfr1026	7.78359252908658	-1.73963858021138	0.500497694431056	-3.47581737052541	0.000509298983569523	0.00371369656101448
Cep290	637.945747068948	5.76880945588841	1.66035240659201	3.4744488176033	0.000511904012290263	0.00373013697114452
Hdac8	403.465217408827	1.52358797782238	0.43893569613749	3.4710960881731	0.000518338483226969	0.00377444014530391
Fam20c	20.3087683782131	-2.36822444761198	0.682483270901575	-3.47001098573963	0.00052043707793279	0.00378454448884732
Ap5b1	245.241556952629	1.5120436746776	0.435878490735689	3.46895684649527	0.000522483370530741	0.00379424144793333
Pip5k1b	40.2853675401777	-1.05911096178983	0.305299888747219	-3.46908400830355	0.000522236127217066	0.00379424144793333
Tmem50a	6.79932947780741	-1.70398449572196	0.491247135506029	-3.46869095524945	0.000523000700912192	0.0037954093128229
Zfp644	4082.51690350195	1.16125582159448	0.33487618802362	3.4677169148634	0.000524899919596196	0.00380659710083181
Fam189a1	28.3682191015301	-1.34059188635739	0.38711312852334	-3.46304939713912	0.000534090334699334	0.00386797666884973
Ddx60	169.475775208474	1.41869094950563	0.409732597920229	3.46248005823015	0.00053522157528625	0.00387353425594658
Xrcc1	93.4403208253996	1.44799184516609	0.418358218792201	3.46112919532557	0.000537914593834423	0.00389037959644108
Tex40	162.42297878501	1.0258605583336	0.296423577661788	3.46079271569982	0.00053858734546276	0.00389260073305943
Glipr2	5.74655737397137	-3.30925533062915	0.956587466502133	-3.45943831224321	0.000541303253050414	0.00390957559835462
Wdfy3	1292.80507939311	1.01935248575182	0.294719546307636	3.45872032758829	0.00054274815607599	0.00391735380988813
Col5a3	691.596038658761	-1.10961991063839	0.320920561986374	-3.45761550388133	0.000544978570922583	0.00393078717211505
Il17d	121.489560069129	2.25759302998613	0.653009988443507	3.45721056329821	0.000545798200011023	0.00393403360684993
Enkur	63.2192813121182	3.08007072544241	0.891177056838206	3.45618269883445	0.000547883832001887	0.0039463946383573
Ccdc151	169.046936357788	1.74086041914603	0.504067894878454	3.453622888571	0.000553110235611438	0.00398134656411046
Rasef	14.3187713828294	-2.51068600742272	0.727033205008644	-3.45333059085364	0.000553709969496675	0.00398297049679838
Prepl	10.0949780277606	-3.27049102705356	0.94740398495952	-3.45205538394828	0.000556333520324078	0.00399644173911615
Hr	137.934655709137	4.27451908597385	1.2387224783458	3.45074797680437	0.000559035335461503	0.00400773749584052
Dmtn	632.000399853733	2.63356738370628	0.763155116247288	3.45089396328296	0.000558733042911401	0.00400773749584052
Urb1	233.46718680687	-1.36724559487127	0.396426671383984	-3.44892433725009	0.00056282438399538	0.00403218599731818
Pmp22	8498.41561482931	7.37848472661731	2.13996376709701	3.44794843728904	0.000564861861251183	0.00404020678761379
Il24	10.0274075065045	4.48571957520567	1.30102200498541	3.44784297115404	0.000565082463531555	0.00404020678761379
Gm10941	9.91200597142774	2.12040210866168	0.615291218719478	3.44617645133078	0.000568578971421666	0.00405975300453056
Gm281	10.9482599489861	-1.91329660104139	0.555680991837546	-3.44315646773238	0.000574966554405933	0.00410094435939859
Ttc7b	5.07196813007116	-2.91789795806926	0.847466120767206	-3.44308508218323	0.000575118347603052	0.00410094435939859
Smoc2	301.923793894062	-2.02468951580094	0.588469460367752	-3.44060253277316	0.000580420476052345	0.00413405305142713
Cnksr2	16.3209466904511	-1.63101658964394	0.47405725683104	-3.44054766832787	0.000580538165685099	0.00413405305142713
Ndst2	86.1588331905316	1.13435722814834	0.33012389485772	3.43615607902978	0.000590030950413694	0.00419884324739584
Crocc2	3.10632647407175	-3.45795920793827	1.00705651013555	-3.43372906399544	0.000595338941638552	0.00423378648809888
Mfsd4b3	12.6555131789712	2.32753506583964	0.677985689862261	3.43301503356583	0.000596908999767977	0.00424211829875159
Papss2	102.799091080905	-1.74833809530508	0.509323933047215	-3.4326643259134	0.000597681569927131	0.00424477517908221
Lhfp	11.9927641459412	-1.77657886941121	0.517917477265674	-3.43023540891223	0.000603057803008459	0.0042801022472187
Epha6	2238.33540212013	2.96821794165839	0.865430079281273	3.42976054648279	0.000604114122644203	0.00428474280457707
Phlpp1	22.0573501515482	-1.33592593739941	0.389696850129785	-3.42811582119407	0.000607786098792255	0.00430791664962872
Nek4	969.750311811793	7.33429451954043	2.13969249870728	3.42773296815852	0.000608643822784646	0.0043111258398971
Dntt	21.3899103191766	-2.1714041045323	0.633604168072458	-3.42706726683652	0.000610137908065886	0.00431883521892914
Vcan	257.561326065907	1.80623030960564	0.52725973697074	3.42569360593122	0.000613231716060393	0.00433531941625799
Cpa5	186.685911015459	1.90112761270009	0.555038728153981	3.42521614486812	0.000614310485313598	0.00433971428443833
Rraga	5.83947773442287	-2.31701936100797	0.676693894013783	-3.42402876914503	0.000617000887427722	0.0043558298723843
Hcfc1r1	51.5629508284177	-1.394261716954	0.407224539065984	-3.42381556905166	0.000617485123997033	0.00435635959580677
Il20rb	1012.53517585758	-1.10712873420544	0.323423436227261	-3.42315556077231	0.000618986428674073	0.00436405928454581
Olfr606	29.0694515684736	1.64976579156362	0.48196990810455	3.42296430507804	0.000619422107588261	0.00436424073950008
Olfr1308	59.3606316995269	1.29989255055938	0.379828227793876	3.42231686704655	0.000620899084879539	0.00437175374181718
Wbp11	194.874836157173	-1.20602359754831	0.352711560540809	-3.41929137706496	0.000627844561787133	0.00441773509899922
Rgl3	33.6608332567979	1.99290147450923	0.583011828450834	3.41828652054063	0.000630167308021268	0.00443115004041904
Kremen1	1022.46366602381	-1.03508266832839	0.30328271178474	-3.41293000922208	0.000642684457448802	0.00451022988398151
Zfp715	720.121604191887	6.24759827854719	1.83104568894472	3.41203844134979	0.000644790196024915	0.00451703604667536
Tmco6	133.932211886957	1.25696111208197	0.368410356803691	3.4118506411907	0.000645234566927333	0.00451703604667536
Fam151b	175.220460862312	-1.09934068778676	0.322182569131782	-3.41216686783916	0.000644486478418211	0.00451703604667536
Zc3h12a	231.672265031665	7.53378809347505	2.20815561514983	3.41180125249635	0.000645351477267821	0.00451703604667536
Cnga3	924.364007124942	-2.31376159569303	0.678563494566509	-3.40979379854665	0.000650120126377255	0.00454742369606587
Sec14l2	970.89303171624	-1.02665841639548	0.301181595777323	-3.40876876538808	0.000652567682249656	0.00456154664821394
Fcgbp	1409.03600776583	-1.24271949241397	0.364713590138781	-3.40738466022361	0.000655886223067658	0.0045817353876498
Aldh1b1	97.4383043027527	1.8139260351423	0.5325059209443	3.40639599260349	0.000658266261009856	0.00459233460990231
Alk	145.159376352373	-1.0826637610337	0.317890356731448	-3.40577730059401	0.000659759732518845	0.00459973943182424
Adam11	206.660774080669	3.2762849853759	0.96257787727008	3.4036570575127	0.00066490175827996	0.0046325550514715
Alpk1	5.00120106288476	-2.1640867222846	0.636041884013894	-3.40242801091591	0.000667899484551153	0.00464735811276573
Hsd3b6	13.09881609895	2.58877775761937	0.76121618702558	3.40084433534567	0.000671780703085239	0.00466826198762758
Ap4e1	694.471583237051	1.27313627081811	0.374358740399027	3.40084558854184	0.000671777623521568	0.00466826198762758
Elk3	81.1862408249903	-2.35754721289186	0.693351537906419	-3.40021920195128	0.000673318522921337	0.00467589627855222
Fhdc1	2902.36060555611	1.36397694935092	0.401251133158402	3.39930990004821	0.000675561236777839	0.00468841259891582
Sall4	128.973557442994	3.67488907367431	1.08142255922728	3.39819901325175	0.000678310566522291	0.00470442624833636
Mvb12a	33.7755186186351	3.24492715050093	0.955186546782683	3.39716588495796	0.000680876783344	0.00471607952861433
Asb5	4.96358516149027	-2.58454779782697	0.760775603670752	-3.39725378331863	0.000680658099346136	0.00471607952861433
Mpdz	27.7855832664366	-1.80363326729888	0.530966967061707	-3.39688413627673	0.000681578191504399	0.00471786828787765
Acan	42.5690160822667	1.97869069413576	0.5827914125687	3.39519535027897	0.000685796491217795	0.00474398274561705
Secisbp2l	894.423400862169	1.07903321746571	0.317947782070908	3.39374349598408	0.000689442361442394	0.00476301322512377
Samd7	1225.40466053202	4.37562149195779	1.28927776690931	3.39385476447574	0.000689162309865897	0.00476301322512377
Ptpn1	90.546396699881	-2.87438745056217	0.847161704569798	-3.39296197533129	0.000691412352684829	0.00477352523131173
B4galt3	25.4045299019918	-1.41513956369909	0.417103654056134	-3.3927767113463	0.000691880116969951	0.00477365892758399
Lace1	647.568677214314	2.86771916745124	0.84572181630759	3.39085395712229	0.000696752185339571	0.00480105098066348
N4bp1	4.27187137773163	3.56364310371373	1.05093628679327	3.39092212201323	0.000696578918519897	0.00480105098066348
Fryl	37.3635283986988	-1.28203376581069	0.378332318500747	-3.38864459396735	0.000702389852146686	0.00483676737771903
Ruvbl1	1249.58010446244	-1.31210738871389	0.387231953353876	-3.38842747182799	0.000702946167754499	0.00483746923200672
Chrm1	3460.6556034842	-1.04382457939441	0.308123410619716	-3.38768345220836	0.000704855619940224	0.0048474760528964
Krba1	18.5940668740392	6.82991954488301	2.01678076197348	3.38654536658695	0.00070778573019435	0.00485821204619539
Ccl26	3518.30984616853	1.30956489426786	0.386828109635232	3.38539227540299	0.0007107660136042	0.00487238569274328
Xpr1	3.46186068529539	-3.42979477323516	1.01367962484756	-3.38350963081747	0.000715656974694067	0.00490275685495047
Tmem242	266.079515186758	1.19566022518026	0.353702482218933	3.38041231059321	0.000723771659738575	0.00495515954313625
Cdh13	10708.192524883	-1.31053463400858	0.387786648655684	-3.37952489739328	0.000726112303073602	0.00496798944635062
Mib1	6.9174493492381	-1.84820464373484	0.547146316402835	-3.37789835794875	0.000730420733470942	0.00499105207222827
Trp53i13	15.9547394556834	4.85891910703586	1.43863842456903	3.37744288214145	0.000731631461591839	0.0049954028840019
Bfar	109.591229103979	2.2572996405146	0.668575844681618	3.37628057978904	0.000734729501926504	0.00500443395873932
Trpm1	3.89057768636136	-2.81609433005654	0.834054490503183	-3.37639130551002	0.000734433845548732	0.00500443395873932
Spata13	213.056438734404	-1.02018113584598	0.302183616474574	-3.37603059936844	0.000735397398457689	0.00500578050126634
Cacnb4	40.2451318903013	-1.27631095947886	0.378151489700166	-3.37513138052381	0.000737804592866762	0.00501895699403166
Vmn1r236	87.9264472520762	1.69395899206763	0.502013459541868	3.3743298309442	0.000739956495558067	0.00503038113136091
Ebf2	9.90154922501044	-2.12715700947367	0.630521682195481	-3.373646092656	0.000741796718431705	0.00503967317448879
Zeb1	691.881431671324	1.65270282240309	0.48999378676611	3.37290567154064	0.000743794291334887	0.00505002169996888
Fth1	6.78175422955068	3.38907390243098	1.00496469649761	3.37233130103197	0.000745347318034843	0.00505734069330716
Fam71e2	304.142321865047	-1.39253380118613	0.413141578533234	-3.37059708715352	0.000750054710011066	0.00507956898395535
Slc41a2	788.178551099172	4.28993997088258	1.27356044759423	3.36846199878957	0.000755888163887367	0.0051060821019955
Gm5878	238.456808657569	1.98293649952133	0.588638184501324	3.3686847909828	0.000755277491846272	0.0051060821019955
Arhgap8	782.597756310632	-2.27023831985647	0.673949789496496	-3.36855705757034	0.000755627552292996	0.0051060821019955
Olfr149	18.8879421807162	2.42311536430862	0.719670543134302	3.36697866464771	0.000759965676344829	0.00512352353503826
Arl6	223.356209394117	3.27346538547347	0.972271347807292	3.36682284514085	0.000760395189306825	0.00512352353503826
Ssu2	9112.19555339451	1.25043934886114	0.371388800822853	3.36692799053351	0.000760105333675531	0.00512352353503826
Trim41	292.364259504911	-1.62824628380334	0.484462851953364	-3.36093113690392	0.000776801902953384	0.00522415227974841
Lamb1	1231.03710762621	1.30329082357445	0.387756956899427	3.36110236163341	0.000776320490667748	0.00522415227974841
Dnah2	13.3159717594882	-1.54283507552778	0.459203080457173	-3.35980994289447	0.000779961086364566	0.005242086947877
Lta	6.95799753866444	4.82665337746947	1.43770902323139	3.35718375518094	0.000787407627100879	0.00528546128506681
Pglyrp3	5.72936070338017	-1.97001712527657	0.587189931127002	-3.35499132537148	0.000793674732716186	0.00531778199593254
Slc6a5	7.06402089578048	-1.82055550452405	0.542643515591109	-3.35497513969349	0.000793721171476311	0.00531778199593254
Thbs4	10.5341059629553	-3.26191172928636	0.972546945704831	-3.35398897060168	0.000796555377869844	0.00533341418415242
Wdr55	18.8371533170824	2.19490982418393	0.654637735567326	3.35286175075405	0.000799806460095085	0.00535181619998258
Lama1	25.3660667723634	-3.37590309345182	1.00766553209277	-3.35022186026407	0.000807468575406126	0.00539291747413652
Stag2	5.0924030027345	-2.07139602001245	0.618522747268128	-3.34894072879507	0.00081121147591704	0.0054111261733163
Colgalt1	63.4627188569281	2.55473220868161	0.76292855090511	3.34858645105203	0.000812249356881637	0.00541465663955035
2700097O09Rik	155.655607884742	1.43221437516107	0.427850431120139	3.34746507421166	0.000815542635008005	0.00543320831808212
Spns2	450.503632709854	-1.19358955740103	0.356699867522406	-3.34620129155516	0.000819268979634131	0.00545462011080985
Dyrk1b	150.743143210017	-1.24652632664174	0.372876420354584	-3.34300121594271	0.000828775367103273	0.0055144640988634
Erbin	4.25412854840208	-3.60087437013301	1.07786367048714	-3.34075121810682	0.000835520539176799	0.00555587236731805
Dcun1d4	6.03687639703436	-2.58981475834963	0.775381438957191	-3.34005255765816	0.000837625362064211	0.00556639176313083
Esp8	397.844263831776	1.77436673362959	0.531545032507133	3.33813059123223	0.000843440985892239	0.0056015425675663
Sft2d1	590.20700333999	1.52581649369243	0.457303506500815	3.33655104761308	0.00084824849486273	0.00562995852637695
Npsr1	1937.11854277235	2.09859113936441	0.629127127977998	3.33571872207965	0.000850791978329961	0.00564332174535873
Fbxl17	1581.52852860658	2.09833871140763	0.629317199208653	3.33431012857463	0.000855112585093759	0.00566492133223905
Smg1	123828.520420333	5.91463081189217	1.77670773927787	3.32898353574805	0.000871635568549369	0.00576486182323176
Phb	2002.84544515262	2.02356449555102	0.607979607500585	3.32834271180563	0.000873643217743437	0.00576973058070511
Dusp15	17.2461705674589	4.37438071491738	1.31496174678826	3.32662202957738	0.000879055206115519	0.00580187335666821
Oxsm	6.97859023535764	-2.44702281146652	0.735832525691413	-3.32551596461058	0.000882550458528559	0.00582133344578379
Pik3r4	5.90489243088994	-3.96492033857025	1.19260235884895	-3.32459541870856	0.000885469274929417	0.00583696959807961
Fam120c	6.15628775932319	-2.25771350411852	0.679453125868718	-3.32283923373214	0.000891062525493777	0.00587020522673685
Mcu	3681.5406661253	5.53842233968663	1.66724214752578	3.32190638768685	0.000894046835723948	0.0058826009559299
Cxcl14	633.063268291556	1.16214009544228	0.349927964673004	3.32108380228559	0.0008966860899992	0.00589630643244687
Zc3hc1	73.1884731733007	1.78383801985887	0.537165498328957	3.32083505997338	0.000897485597289242	0.00589792078317362
Taok1	2.63982609729266	-4.27849485787925	1.28870020543558	-3.32000789619889	0.000900149020580416	0.00591177450530482
Gm10451	27.8294737387503	5.76424111569359	1.7366595984779	3.31915426646976	0.000902905342632213	0.00592439350333419
Asap1	732.447846928233	1.25164636580979	0.37725711276202	3.31775418797565	0.000907443058702598	0.00594866921363785
Fbxw21	2384.48376053589	1.1431506116913	0.344593085535846	3.31739277331608	0.000908617846745943	0.00595270498243527
Ankrd34b	186.349265100977	-1.30645537302761	0.393867248297735	-3.31699418693486	0.000909915096775374	0.00595387591903542
Scg2	6.28927963850084	3.5596397320472	1.07340845968618	3.31620242036093	0.000912497094401819	0.00596710323525907
Tmem165	105.465082075197	-2.16691866552725	0.653507420523933	-3.31582870748426	0.000913718151415842	0.00596920467908581
Fbxw8	7.08599777592156	-2.45651279003099	0.740888651345534	-3.31563020376908	0.00091436735142356	0.00596920467908581
Rfx7	1286.24402777466	5.5463590662883	1.67281235452733	3.31558949291444	0.000914500547772774	0.00596920467908581
Dnase1l3	137.344934839266	-1.49924014147201	0.452525672926699	-3.31304991333576	0.000922845089246444	0.00601998089467993
Plekhg3	245.784415893098	4.64908232485402	1.40375959132055	3.3118792944314	0.000926715211926398	0.00603782750683503
Mpp3	3.30665984616948	-2.38618055517503	0.721025845948962	-3.30942443822455	0.000934879966971192	0.00608357709558393
Morf4l1	91.7739775396939	-1.27507872035557	0.385555076714719	-3.30712470763037	0.00094258919283656	0.00612625430215996
Pcdh18	345.541550561592	1.59063249699791	0.481060004779732	3.30651578013896	0.000944640296328468	0.00613583928902554
Frs3	112.733059410548	1.05353334089555	0.318671392868671	3.30601793719753	0.000946320295210876	0.00614300357488719
Hif1an	1764.7682790358	-1.54836188313841	0.468830000377968	-3.3026083695372	0.000957900666334807	0.00620682318551452
Nkx2-5	117.460046730897	-1.92742032577652	0.58381145387964	-3.30144315081197	0.00096188825316129	0.00622887003841551
Syp	576.059332746664	-1.89729351975523	0.574742647302041	-3.30111838517902	0.000963002395748604	0.00623229392409704
Mettl24	510.839149790858	2.59712240102271	0.787105443986195	3.2995863779952	0.000968274242523857	0.0062588024201026
Scgb2a2	454.892384374561	1.07679150984625	0.326387382800884	3.29912112596326	0.000969880521660585	0.00626538108834866
Igf2bp2	888.780951933722	1.3186728305944	0.399919252757362	3.29734770582415	0.000976025898427138	0.0062974374028214
Drosha	7.90707521073047	-1.85413291360208	0.562394611593624	-3.29685398006951	0.000977743196166859	0.00630469658776038
Gli3	19.2838258366258	-1.39007786900876	0.421751298460201	-3.29596583124671	0.000980839438299091	0.0063208333293778
Gtpbp3	32.4694423288399	2.13483614342782	0.648302443860388	3.29296328225404	0.000991374204579668	0.0063809974497915
Prph2	713.689163496389	1.37297712378593	0.417024578906882	3.29231703173185	0.000993655301541204	0.00638795551944907
Ints3	8203.13458689064	1.16744477896438	0.35466406370036	3.29169176821563	0.00099586694416849	0.00639830988993225
Nsun2	51.1754330492109	-1.32747193396175	0.403411089656785	-3.2906183493645	0.000999674404284156	0.00641889849698982
Aip	2735.9511986062	1.16089018052292	0.352808647666512	3.29042439350929	0.00100036380940121	0.00641945335436123
Henmt1	2608.44234272117	3.93689558137016	1.19657021433031	3.29015007579271	0.00100133960769424	0.00642184425512823
Pcsk4	43.4415030748247	-1.55261708086432	0.471924176638419	-3.28997147788407	0.00100197538664445	0.00642205295979337
Pik3ip1	358.427374281872	-1.33945926718688	0.407194847092113	-3.28947990563317	0.00100372723268514	0.00642554426889119
Pkhd1l1	8.09691411559194	-1.52203361935968	0.463013611589177	-3.28723299113322	0.0010117708578005	0.00647314456258661
Fank1	5093.37224311325	1.02539202888463	0.312125037686874	3.28519633184092	0.00101911331153472	0.00651320519952729
A4gnt	29.3785034067473	-1.02118330385928	0.310863651034618	-3.28498780883701	0.00101986784403645	0.00651320519952729
Scn3b	4.4006267867527	-2.34367972494969	0.71387157294453	-3.2830551233223	0.00102688583822093	0.00655409270605516
Brms1l	15.6417377853526	-1.34385048160377	0.409384506784066	-3.28261196829463	0.00102850131533713	0.00656047034336675
Ephx3	536.886959896083	1.63053068815412	0.496787530813111	3.2821489812463	0.00103019160011847	0.00656731723045583
Vmn2r27	6.07425583546329	-2.11346556844413	0.64403859684727	-3.28158215794841	0.00103226447314586	0.00657659340581139
Kcnb1	9.16239246028821	4.82288442722563	1.47023612820922	3.28034683319885	0.00103679543581763	0.00659362258644832
Dynlrb2	111.547550788748	1.48344540526088	0.452194354646976	3.28054826429443	0.00103605536694846	0.00659362258644832
9530053A07Rik	1027.92383726185	-1.02574203503007	0.31273012445165	-3.27995915592921	0.00103822116029374	0.00659874774476845
Glt8d1	236.83996578278	5.73269256603183	1.74914827415389	3.27741944507529	0.00104760618234388	0.00664253449507621
Serpina3a	153.220148767853	-1.09644206504086	0.334767752290125	-3.27523203038576	0.00105575221515082	0.00669020123958074
Rap1b	5.96920376294128	-3.39480993680105	1.03661709836301	-3.27489286271856	0.00105702052635896	0.00669425373207462
Ninj2	2744.64688308039	-1.66278167982046	0.508007836364202	-3.27314179190806	0.0010635910789081	0.00672386616749147
Slc43a3	4067.94529235576	1.58589468347738	0.485197898765268	3.26855224953193	0.00108099216530209	0.0068257666618067
Gria3	27.0065108153925	-1.23781325057066	0.378723892085088	-3.26837909210269	0.00108165381164903	0.00682589595661862
Fgd1	961.748134527462	5.35339702969455	1.63815749274376	3.26793794455507	0.00108334115965636	0.00682844877779847
Esx1	6.96358052588987	3.21635537291259	0.984194091234412	3.26800922862534	0.00108306833995809	0.00682844877779847
Usp4	6.06994346719387	-2.32336207205264	0.711309495415602	-3.26631668356283	0.0010895632678017	0.00685944289208821
Epha7	17.689344754692	-1.20782119240098	0.369799274095598	-3.2661534973396	0.00109019137454567	0.00685944289208821
Lrrc31	281.170150520307	3.58858748687036	1.10008907271063	3.2620881125817	0.00110594761726711	0.00694626450349595
Pold3	122.710013392882	3.43326199685683	1.05334350666802	3.25939446640448	0.00111650310292074	0.00700842690665933
Slc27a3	2582.01317916991	7.1954734613328	2.2081216785717	3.25863992512727	0.00111947655120913	0.00702295071548165
Gfm1	3.07446920986165	-3.03793861331118	0.932928894285598	-3.25634529267905	0.00112856414045751	0.00707162674473845
Doxl2	158.849946422639	1.46703842514352	0.450571330447378	3.25595155751894	0.0011301303148092	0.0070772749008581
Prickle2	17.1372174895915	-1.45776144506396	0.44802442478901	-3.25375440356956	0.0011389069645572	0.00712804441192002
Mum1	139.45626757835	-1.89985814491535	0.584063430282221	-3.25282845391866	0.00114262455708953	0.00714710989117222
Ube2h	326.647399710897	2.01762654383079	0.620479272580448	3.25172271337911	0.00114707868577395	0.00717075730402198
Nln	4.3498663409743	-3.23891671307763	0.996443653350776	-3.25047653440916	0.0011521177591386	0.00719380977348361
Rcbtb2	177.772341038388	1.50125207713904	0.462131231394731	3.2485406203952	0.00115998645229938	0.00723869623164083
Krtap17-1	18.0825565546503	1.67299895063265	0.515035872794946	3.24831538734143	0.00116090515021554	0.00724018525436126
Rpa2	41.3114196728209	2.98108438427077	0.917809080944063	3.24804411523627	0.0011620125283979	0.00724284858157146
Intu	10.1476378302703	-1.44575198888074	0.445389681965884	-3.24603835117914	0.0011702307366	0.00728980481090909
Eml4	7.92613391186262	-2.0595070538531	0.63463869221376	-3.24516465686812	0.00117382728621306	0.00730793291755805
Slc2a8	182.074756462346	1.11338853214042	0.343177319235924	3.24435348646977	0.00117717559819549	0.00732449527667397
Spns1	101.138127553454	-1.05606180785664	0.32569758063002	-3.24246132198411	0.00118502032024963	0.00736040042554116
5430419D17Rik	34.107901451341	1.65333861460795	0.510065124154305	3.24142650872122	0.00118933095498485	0.00737856488739437
Gm8439	1866.29698407463	-1.20069659449693	0.370444355765917	-3.24123333452988	0.00119013724737077	0.00737926682324356
Flt4	5.80349181649773	-2.74287433887058	0.846594107281611	-3.23989301990049	0.00119574552788701	0.00740972461576551
Zfp626	9438.74659557762	6.90872477629762	2.13256651797075	3.23962920644166	0.00119685227468312	0.00741226836316261
Gjd4	252.3433993468	1.31036764513169	0.404610113670945	3.23859340351873	0.00120120682010683	0.00743491151561471
Serpinb2	4.43728056208242	-2.77100968478448	0.856103385643959	-3.23676991733905	0.00120890838949857	0.00747389007816595
Alpl	116.195697031027	1.23087150199533	0.380330106815579	3.23632412984907	0.00121079811723982	0.00748122852938774
Frem2	769.529899028592	1.10826089977475	0.342638420342781	3.23449103771265	0.00121859745141815	0.00752505131542788
Gimap6	91.8434081544209	2.1632810983576	0.668980864080841	3.23369652931684	0.00122199227280574	0.00754164042683471
Dact1	7.69021621110782	-2.22739568269241	0.688954521941672	-3.23300829264458	0.00122494006861073	0.00755545305355146
Prg3	3.36707808768654	-4.89244602490032	1.51434471694616	-3.23073470006649	0.00123472487182934	0.00760699131105046
Olfr960	25.1124236094741	2.0585467302037	0.637254807954673	3.23033534546532	0.0012364509988636	0.00761321997333829
Dock6	9.36260548375328	2.14483155317278	0.664029934837725	3.23002238400131	0.00123780526674795	0.00761715310392986
Wapl	5.2230798177081	-2.10558573387514	0.651989293307275	-3.2294790044701	0.00124015986947114	0.00762723395169832
Dph5	4.98317586629635	-2.17374097661874	0.673158442240995	-3.22916692447947	0.00124151406126782	0.00763115398167276
Ttll7	6.26297755218117	-2.09061494189179	0.647489368215693	-3.22880196110859	0.0012430994591864	0.00763648981102044
R3hdml	16.1196179540599	3.37539734131244	1.0461450626771	3.22650984240631	0.0012530992209116	0.00768019246161479
Tldc2	110.026312226761	2.94151960633302	0.911625492082538	3.22667546254476	0.00125237419259738	0.00768019246161479
Scel	3.38893427164519	-2.32892549653772	0.722080509652526	-3.22529893191332	0.00125841195976388	0.00770831629668943
Olfr583	33.365417151343	-1.00293440511596	0.311004409909167	-3.22482374256004	0.00126050247755957	0.00771668164238021
Adam7	473.207467446717	1.03892645182696	0.322308224069205	3.22339417440334	0.00126681097704362	0.00774639268328916
Las1l	96.0134599389527	-1.1560029737867	0.358733029438571	-3.22246037839303	0.00127094742270811	0.00776722517919089
Ankle1	62.9469920037325	2.19207941661335	0.680405537856472	3.22172483122229	0.00127421445871549	0.00778272353843092
Fam102b	894.290718749084	3.43423343478796	1.06612563061433	3.22122772042266	0.0012764268345674	0.00779176610137878
Mogat1	1909.58581676779	1.71943958187348	0.533826186375559	3.22097271688319	0.00127756309527352	0.00779423307294094
Tes	163.08536581173	1.83518410886124	0.569920807761611	3.22006861982985	0.00128159915537372	0.00781437835515959
Ldlrad3	18.3919755267896	-1.22037613971808	0.379016223381937	-3.21985198635759	0.00128256799454619	0.00781580931307312
Cep70	89.9519541109608	2.69620949320559	0.838084438731242	3.21710959970492	0.00129489122497416	0.00787737827489997
Myof	3641.50435779239	1.02961000182226	0.320085549454118	3.21667130421284	0.0012968708549663	0.00787759225001736
Mkx	33.2891994566955	-1.60491085409808	0.498944748349108	-3.21661037501317	0.00129714627224126	0.00787759225001736
Gjc1	103.104100510377	2.99482341294033	0.931812335835813	3.21397699704635	0.00130910160339938	0.00793661484612173
Qsox1	680.126637233628	-1.42862990855798	0.444876677947268	-3.21129422911065	0.00132138565746323	0.00800197480623066
Slc22a4	69.217120887822	2.95365792461023	0.919853013597407	3.21101076035933	0.00132268981908486	0.00800531882545621
Batf2	30145.1851750474	4.35506582882951	1.35682110027215	3.20975685590088	0.00132847294694247	0.00802762093000205
Mex3a	287.94292850648	-2.16413675374441	0.674281033863067	-3.20954712509962	0.00132944251997596	0.00802762093000205
Ttc25	1520.665838291	1.04502148609635	0.325613207402955	3.20939526511009	0.00133014496717299	0.00802762093000205
Plce1	16309.6003959034	1.41940178537989	0.442251053301603	3.20949328392419	0.00132969152983067	0.00802762093000205
Mef2a	42.031529001043	-2.21742886418462	0.691050768078972	-3.20877852483801	0.00133300129672558	0.00803399693952079
Tacr3	5966.85384691572	1.23607430304519	0.385203018351223	3.20889049191757	0.00133248231982443	0.00803399693952079
Ndrg2	95.4709943628818	8.51685882492933	2.65612530604068	3.20649737629468	0.00134361530211951	0.00808599689449649
Nmnat3	30.829204517103	2.65525703655832	0.828787094782118	3.20378665796717	0.00135632941663709	0.0081486924207215
Rab8b	199.967967930782	3.22132514450287	1.00596463585806	3.20222503821436	0.00136370419036949	0.00818837834781367
Ik	152.785536311871	1.12132388119667	0.350574727120695	3.19853028313311	0.00138130024778248	0.00827536434321459
Gm11567	62.0256493507018	1.19790375223384	0.374509844460393	3.19859082465462	0.00138101024266921	0.00827536434321459
Clvs2	7.23337967319389	-1.64472312730903	0.514359955856102	-3.19761114484805	0.00138570999519071	0.008297113953206
Tbcc	56.9481013368427	1.34593634333955	0.421038753306942	3.19670418166554	0.0013900740527535	0.00831856569174464
Gabra1	4550.36991156885	1.24057400532419	0.388127390204724	3.19630625571113	0.00139199276037464	0.00832536793648785
Ros1	11.0073966249163	-1.93617419009848	0.606300882759101	-3.19342136083904	0.00140597626232008	0.00839173489777528
Enpep	2661.93619429402	-1.35212452260961	0.423416610788319	-3.19336674130997	0.00140624225602396	0.00839173489777528
Cbl	3.72385533857666	-2.81947865967015	0.882985352876174	-3.19312053193881	0.00140744185640483	0.00839418823713494
Arid1a	439.211965503333	2.74029874497941	0.858334836520317	3.19257547099983	0.00141010090179894	0.00840533829818113
Tex29	6.61454658759711	-2.59604172181604	0.813283485190835	-3.19205021261054	0.00141266772345701	0.00841121956595263
Ifna14	4.45814949024042	4.50034032626296	1.40985640873232	3.19205579971756	0.00141264039784709	0.00841121956595263
Slc1a4	560.764755378042	1.63435940798102	0.512234618769677	3.19064613771429	0.00141955029079769	0.00844747478805599
Ehhadh	588.615704703772	1.05662655482551	0.331184622638805	3.19044569885688	0.00142053533012154	0.00844861403601893
Syt5	581.208227206114	5.77096519439904	1.81064373203532	3.18724500700751	0.00143635046660818	0.00852838096347498
Svs1	382.275665392628	1.2795651478165	0.401566470613548	3.18643423058072	0.00144038232681934	0.00854755309438057
Zfp658	321.811640367648	6.85393722851062	2.15162301622162	3.18547309488561	0.00144517541170331	0.00857121862562309
Tekt3	304.462393129602	6.06051022566882	1.9029303453497	3.18483030158157	0.00144838915486371	0.008585496070534
Mgst2	548.874769403731	1.24806804180552	0.39198198875361	3.18399334054612	0.00145258354146506	0.00860556726902449
Gm20662	26.8074502743687	1.63657106980951	0.51407179105736	3.18354575815832	0.00145483116865952	0.00861408933345344
Serpinb11	3.48244763460798	-5.35411150261642	1.68200268673069	-3.1831765459443	0.00145668765599242	0.00862028726275448
4930444P10Rik	903.476851990079	5.15395451069887	1.61925543649919	3.1829162925904	0.0014579975837832	0.00862324570941999
Nsg2	58.123096788252	2.80628392376162	0.882201619227911	3.18100064950871	0.001467673005681	0.00867565064879508
Cfd	60.7230790615916	1.1538632359872	0.362827371817629	3.18019897508499	0.0014717395918911	0.00869224501406872
Mtfp1	227.780524477538	-1.25237361612301	0.393904180349521	-3.17938645640102	0.00147587177948308	0.00870960696473217
Mro	282.195330764822	1.293769871673	0.407178770423506	3.17740011427255	0.00148601868014641	0.00875977567488296
Msl2	307.195386112366	-1.34844331484527	0.424463069321754	-3.17682128859864	0.00148898758729193	0.00877241939917539
Sec14l5	25.0274316909712	1.77798643862162	0.559713201670767	3.17660264813167	0.00149011045725845	0.00877417916370216
Car12	15.1663289512763	-1.40736378978745	0.443277257876736	-3.17490637017701	0.00149884855989698	0.00880378351804079
Olfr594	35.3034132400623	1.18964921244322	0.374761462092746	3.17441715004518	0.00150137745540128	0.00880642666126836
Eftud2	1904.71514885985	2.86565553706632	0.902714891617336	3.17448572486947	0.00150102273905759	0.00880642666126836
Prdm10	15.3409911824101	-1.37333436763538	0.432733222701375	-3.17362822078283	0.00150546390098156	0.00882553341952074
Cwh43	4.78308213540822	-2.46411132624048	0.776733687456417	-3.17240177171888	0.00151183693379861	0.00885314411288228
Gimap8	273.505693953922	1.94526022895701	0.613355576167091	3.17150492233738	0.0015165129797355	0.00887564441026065
Shc1	949.824840475896	1.04220229308541	0.328670365567015	3.17096520487153	0.00151933340770089	0.00888238520504321
Cfap58	4.48222863216014	-3.50040601713606	1.10474876924967	-3.1685086370483	0.00153223196295296	0.00894796570356401
Dpy19l2	10.7935808893053	-1.46550927118981	0.462502092666834	-3.16865435730147	0.00153146403317674	0.00894796570356401
Rif1	58.9170793990942	-3.08181811271762	0.972919451228411	-3.16759841611401	0.00153703675969721	0.00896240518116912
Vmn2r12	80.8440174334861	3.03695297636723	0.958766751543064	3.16756184074957	0.00153723012030949	0.00896240518116912
Zfp251	37.8080651651932	1.77624982416268	0.560863584433682	3.16699082176319	0.00154025179602742	0.00897019727598899
Ddx39b	14.4203168525415	2.39065847948345	0.754918809281218	3.16677561890354	0.0015413920090601	0.00897192964923665
Nomo1	78.208472962871	3.18897157946365	1.00712422172491	3.16641334869485	0.0015433131874654	0.00897820338456645
Clip4	6.60626242987866	-2.00959874738517	0.634969533751873	-3.16487428225251	0.00155149972024199	0.00902089897416508
Cyth2	470.539027240905	6.97633698894667	2.2061692284782	3.16219485744477	0.00156584747233194	0.00909438744705174
Zadh2	42.2378481870206	2.63236922560379	0.832727978190413	3.1611394051202	0.00157153266057051	0.00910013955314919
Prr5	7.60282823196851	-3.03103544894857	0.958836116173762	-3.16116111796448	0.00157141551323433	0.00910013955314919
Rnaseh2b	3475.8707807194	1.13020270417427	0.357492671855027	3.16147097032691	0.00156974464222713	0.00910013955314919
Tifab	72.4516961845869	1.91899483389068	0.607134954609831	3.16073851343957	0.00157369703727374	0.00910087616990187
Hcn4	76.4189965714602	1.11105595520233	0.351714279009156	3.15897312538	0.00158326089547651	0.00915059473031645
Anapc4	8.82984759596477	-1.51191230432422	0.478697604796172	-3.15838702591376	0.00158644785832604	0.00916403901233804
Fut9	22.5677608764946	-1.25887073065163	0.39862597102761	-3.15802487079908	0.00158842005681335	0.0091704554906914
Calu	3213.79470833977	1.33646579983228	0.42331353717436	3.15715346301763	0.00159317476013511	0.00919288238682939
Srgap2	28.9701750497253	-1.01806867527783	0.322480122842287	-3.15699667410424	0.00159403164438165	0.00919288238682939
Snx11	570.366285612098	1.98878741962399	0.63029219527922	3.15534197396013	0.0016031008289727	0.00923774541534921
Themis	63.1108480177316	-1.11049331993696	0.352113097220475	-3.15379725634467	0.00161161005685945	0.00927917829384842
Xirp2	2542.2861168812	-1.65560550503399	0.525105656238873	-3.15289977429009	0.00161657299852791	0.00929267610276896
Cemip	363.363878418038	3.14164743175273	0.996352906912829	3.15314725330309	0.00161520307377515	0.00929267610276896
Epha4	91.1663405034827	-1.70731963505575	0.541501476721172	-3.15293624939619	0.00161637102271837	0.00929267610276896
Stk33	5.08469722383529	-2.28253345611261	0.724086583639174	-3.15229353462242	0.00161993336941345	0.00930696743161123
Gtf2f2	4.42534106918201	-2.29040921009414	0.726962435787234	-3.15065689414039	0.00162903735745656	0.00935422422194311
Spcs2	5.3415751831396	5.95200571538922	1.88995570043321	3.14928318903184	0.00163671506146018	0.00938818348292299
Otor	903.27271536239	7.52035573868372	2.38838895007461	3.14871484330423	0.00163990130061949	0.00940139431685252
Sftpc	41.8855949062124	3.49317082940407	1.10963541706488	3.14803472895984	0.00164372163464373	0.00941822417783482
Adamts6	14.4792750787384	-1.42028392510317	0.451272959275294	-3.1472834698184	0.00164795112121581	0.00943737904059359
Rnf217	1206.59484705309	5.23793375344698	1.66517012748886	3.14558474655438	0.00165755164968277	0.00948725530243157
Ccdc166	4.74455617549641	-2.35351515353235	0.748411708279983	-3.14467976314968	0.00166268725186531	0.00951153599320695
Gsdma	1120.01033807211	1.56702050608083	0.498388246310013	3.14417628762878	0.00166555070999569	0.00952279960183359
Akt3	6453.905002663	-1.29678750234288	0.412515974993836	-3.14360553518506	0.00166880228437521	0.00953092203034046
Samsn1	53.0118103652884	-1.7402961023249	0.553624441599566	-3.14345966608109	0.00166963423658583	0.00953092203034046
Olfr1022	36.138126099096	1.36983780178666	0.435774495143914	3.14345565665625	0.00166965710939179	0.00953092203034046
Tshr	8.07154074022654	-1.66204485933652	0.52878313585479	-3.14315027586835	0.00167140008085783	0.00953575844630894
Aoc2	215.132441063479	1.27305667982523	0.405063400793055	3.14285782752225	0.00167307080892717	0.0095396064993392
Fto	28.8987604098759	-1.24413151271682	0.396083305281308	-3.1410854639107	0.0016832290591569	0.00958270404480447
Snx30	122.153471687048	1.51432788548099	0.482651806079215	3.13751625168984	0.00170385828073453	0.0096897837909721
Trim60	30.4351952574729	-1.61015785014952	0.513278687909867	-3.13700507750726	0.00170683171291829	0.00970151116696642
Tinag	14.0903532457176	-1.42570216038554	0.454706056820649	-3.13543692457979	0.0017159832531407	0.00974832321928275
Klhl4	9.46898012536456	-1.75863476210581	0.560996159480742	-3.13484278347574	0.00171946235670839	0.00976287799974267
Olfr429	7.66031998574001	6.7289748722415	2.14704302586876	3.1340661510585	0.00172401985395943	0.00978178245406242
Plvap	20.31501943112	2.13928896477791	0.682795080766094	3.13313470621029	0.00172950048432078	0.00980264562916371
Ldb2	19.351400941021	-1.84164925872209	0.587818322193574	-3.13302459142404	0.00173014945868858	0.00980264562916371
A930004D18Rik	787.294724965222	1.241811554928	0.396492652294023	3.13199134395843	0.00173624994173569	0.00982675006896231
Gfpt2	7.07135794201352	-2.99882120666792	0.957569703666197	-3.13170017303857	0.00173797263720795	0.00983127348337717
Htr4	16.3646953556757	-2.41188518721204	0.770819267256933	-3.12898923219066	0.0017540873612874	0.00991716093906834
Acta2	82.6004311816989	5.95134111557485	1.90299359007837	3.12735741549701	0.0017638535340848	0.0099565136393779

## Sheet: G3 vs. G2
Gene	baseMean	log2FoldChange	lfcSE	stat	pvalue	padj
Hist1h2be	355.571	-1.27494	0.301281	-4.23172	2.31914e-05	0.00145296
Treml1	35.2035	-4.83453	0.808754	-5.97775	2.26241e-09	7.31414e-07
Treml2	131.73	-2.78354	0.708709	-3.92763	8.57887e-05	0.00365861
Zbtb3	13.3749	-5.15533	1.35218	-3.8126	0.000137512	0.00492194
Tbcel	520.543	-3.03312	0.620891	-4.8851	1.03376e-06	0.000136208
Tnn	37.8023	-2.70489	0.757099	-3.57271	0.000353309	0.00960952
Napb	435.565	-2.80777	0.508597	-5.52063	3.37795e-08	6.90894e-06
Gabrp	1525.44	1.37005	0.284291	4.81916	1.44165e-06	0.000169979
Tox	198.192	-2.15573	0.576401	-3.73998	0.000184032	0.00610106
Nkx3-2	46.4104	1.34231	0.32743	4.09954	4.1397e-05	0.00229216
Dlat	23.81	-3.46398	0.890728	-3.88893	0.000100686	0.00398844
Efna5	10676.1	1.25037	0.334352	3.73969	0.000184245	0.00610106
Kif21a	748.038	-1.60801	0.43988	-3.65557	0.000256611	0.00767689
Gzf1	136.126	-2.662	0.526767	-5.05347	4.33852e-07	7.12798e-05
R3hdml	16.1196	-4.09622	1.09413	-3.7438	0.000181254	0.00605511
Onecut3	78.077	-1.1541	0.292145	-3.95042	7.80153e-05	0.0033963
Shpk	649.285	-1.12317	0.268302	-4.18622	2.83639e-05	0.00172497
Rufy4	25.547	-3.65664	0.737427	-4.95864	7.09883e-07	0.000103108
Apip	85.6041	4.02213	0.545139	7.37818	1.60466e-13	1.34016e-10
Mras	19.6179	-4.82251	1.06465	-4.52968	5.90723e-06	0.000528591
Dhx30	2027.75	1.17532	0.30542	3.84822	0.000118981	0.00445504
Tcf7	125.992	-4.77166	1.19052	-4.00804	6.12245e-05	0.00302262
Txnrd2	22.6273	-4.45188	1.13119	-3.93557	8.30004e-05	0.00357009
Osbpl10	961.843	-1.9519	0.494986	-3.94333	8.03566e-05	0.00347127
Pitpnm1	180.179	-3.40402	0.598955	-5.68327	1.32141e-08	3.10779e-06
Dgkq	164.043	-4.96613	1.24452	-3.99041	6.59599e-05	0.00312349
Smox	360.544	-2.14192	0.502646	-4.26129	2.03249e-05	0.00134011
Ppil4	425.196	1.29868	0.276385	4.6988	2.61689e-06	0.000262264
Ppil6	21.2713	-5.223	1.0106	-5.16821	2.36349e-07	4.1556e-05
Hif1an	1764.77	-1.69859	0.470165	-3.61274	0.000302975	0.00852926
Plekhf2	67.3746	-1.76033	0.440401	-3.9971	6.41224e-05	0.00308841
Emid1	624.049	-1.00471	0.280597	-3.58062	0.00034278	0.00941189
Tma7	4477.02	1.58162	0.367146	4.30787	1.64836e-05	0.00114721
Olfr904	41.365	1.48037	0.38586	3.83656	0.000124769	0.00461416
Klhl6	139.963	-8.47178	2.19504	-3.85951	0.000113613	0.00431299
Gne	367.396	1.03899	0.226398	4.58923	4.4488e-06	0.000416691
Btc	29.7952	-6.26756	1.49902	-4.18112	2.90079e-05	0.00174082
Nfya	9.53275	-4.7706	1.29138	-3.69418	0.0002206	0.00690892
Ckap4	5.27275	4.17387	1.16701	3.57654	0.000348176	0.00950795
Pcsk4	43.4415	-2.08036	0.520383	-3.99774	6.39504e-05	0.00308841
Col16a1	2362.6	-1.88301	0.485952	-3.87489	0.000106671	0.004096
Tmem175	102.869	-4.75562	1.2359	-3.8479	0.000119133	0.00445504
Chrna2	2394.18	-3.78214	1.06515	-3.55082	0.00038404	0.0098942
Ccdc32	18.3609	-3.96183	0.994204	-3.98493	6.75003e-05	0.00314119
Mmp3	91.2042	-1.24391	0.325603	-3.82034	0.000133269	0.00483922
Cnot4	181.844	2.25351	0.610716	3.68994	0.000224304	0.00700305
Trim41	292.364	-2.26574	0.499716	-4.53406	5.78595e-06	0.000522404
Mex3a	287.943	-2.78265	0.688065	-4.04417	5.25086e-05	0.00272664
Rgs13	42.8793	-3.99327	0.840928	-4.74865	2.04776e-06	0.000223072
Mroh8	530.883	-2.13435	0.593337	-3.59721	0.000321652	0.00892964
Ccdc51	966.212	1.27758	0.291488	4.38295	1.17084e-05	0.000923946
Fmnl1	261.377	-1.37055	0.384501	-3.56448	0.000364583	0.0097549
AI846148	17.4531	-2.74624	0.707311	-3.88265	0.000103324	0.00401958
Ccdc88a	315.699	-1.31849	0.357417	-3.68895	0.000225177	0.00700847
Ccdc88c	6.62428	-5.61514	1.5777	-3.55907	0.000372169	0.00978913
Kremen1	1022.46	-1.34877	0.305757	-4.41126	1.02769e-05	0.000844219
Pin1	559.154	-1.65197	0.350544	-4.71259	2.44589e-06	0.000254723
Tppp2	34.1327	-22.7088	3.31249	-6.85551	7.10597e-12	4.18918e-09
Grin2d	95.2115	-1.85908	0.428405	-4.33953	1.42787e-05	0.00105221
Tvp23a	121.357	-3.29718	0.419912	-7.85207	4.09213e-15	4.10113e-12
Fbxw24	2567.37	1.12253	0.28349	3.95968	7.50493e-05	0.00332807
Grin3a	15695.5	1.1979	0.306891	3.90334	9.48744e-05	0.003834
D130052B06Rik	1145.67	1.20427	0.291326	4.13374	3.569e-05	0.00202082
Zhx2	2519.28	1.49042	0.210941	7.06557	1.59962e-12	1.23318e-09
Cabp2	426.266	-1.27428	0.34343	-3.71046	0.000206883	0.00652008
Lss	131.005	3.48322	0.383886	9.0736	1.15153e-19	1.92345e-16
Fitm2	11.6555	-3.79743	0.970324	-3.91357	9.09405e-05	0.00377277
Eva1a	368.975	1.46689	0.35414	4.14211	3.44129e-05	0.00196165
Grk4	31.2267	-4.32216	0.767891	-5.62861	1.81668e-08	4.13789e-06
Vgll4	2160.22	1.69503	0.355508	4.76792	1.86142e-06	0.000207279
Fam171a1	1682.54	1.18092	0.212865	5.54776	2.89348e-08	6.16988e-06
Armcx3	131.481	2.10505	0.303229	6.94211	3.86293e-12	2.41965e-09
Taf1b	26.7287	-4.25446	1.08985	-3.90372	9.47261e-05	0.003834
Ireb2	2186.22	1.259	0.336221	3.74457	0.000180701	0.00605511
Grm4	9392.09	1.68764	0.248956	6.77885	1.2114e-11	6.74481e-09
Ankrd39	41.6917	1.90374	0.509822	3.73412	0.000188374	0.00616954
Pfas	209.309	-4.59053	1.07683	-4.26299	2.01711e-05	0.00134011
Akap8	114.224	-3.61957	0.839258	-4.31282	1.61184e-05	0.00112964
Adamtsl5	34.0054	-2.59963	0.603836	-4.30519	1.66845e-05	0.00115319
Fam222a	961.28	-8.05358	1.88827	-4.26506	1.99845e-05	0.00134011
Loxl1	159.475	-5.24267	1.37115	-3.82357	0.000131533	0.00479353
Qsox1	680.127	-1.74519	0.450086	-3.87747	0.000105548	0.00406848
Eif4h	284.578	-1.18613	0.332943	-3.56257	0.000367247	0.0097549
Man2c1	47.9796	1.28293	0.265689	4.8287	1.37429e-06	0.000163966
Trit1	253.821	-1.31454	0.295818	-4.44375	8.84039e-06	0.000732218
Fam83a	875.321	2.11204	0.214359	9.85282	6.66473e-23	1.33588e-19
Tm4sf4	1447.43	1.45185	0.335043	4.33333	1.46868e-05	0.0010666
Hepacam2	62.9633	-2.00404	0.427412	-4.68877	2.74849e-06	0.000272726
Cybrd1	42.475	2.26788	0.419694	5.40365	6.52994e-08	1.23477e-05
Ahsg	49.4213	-5.10905	1.37054	-3.72776	0.000193188	0.00626579
Pygo2	357.511	1.75122	0.493296	3.55003	0.000385188	0.00989834
Pde1a	182.834	-3.72709	0.960023	-3.88229	0.000103477	0.00401958
Lama2	1363.57	-2.05355	0.457793	-4.48576	7.26534e-06	0.000644365
Arhgap31	122.065	-4.20339	1.04281	-4.03082	5.55834e-05	0.00284212
Olfr616	78.8668	1.21624	0.290703	4.1838	2.86681e-05	0.0017308
Aldh1b1	97.4383	-2.09371	0.538793	-3.88593	0.000101937	0.0040117
Mkln1	5430.5	2.06621	0.172103	12.0056	3.31969e-33	3.32699e-29
Rnf182	24.9387	-3.05401	0.74216	-4.11503	3.87124e-05	0.00216746
Itpkb	977.219	-2.42939	0.624502	-3.89012	0.000100196	0.0039848
Olfr186	245.727	1.6359	0.270988	6.03677	1.57227e-09	5.25242e-07
Olfr187	176.227	1.66502	0.28068	5.9321	2.99084e-09	9.08309e-07
Kcnh5	1685.17	-1.0804	0.287401	-3.75919	0.000170463	0.00587072
Mycl	153.577	-1.78072	0.30128	-5.91052	3.41026e-09	1.00522e-06
Zkscan6	291.662	-1.8515	0.496303	-3.73057	0.000191044	0.00622762
Tnfaip6	26.7544	4.96654	1.34762	3.68541	0.000228336	0.00707891
Tnfaip8	3605.78	1.12252	0.278896	4.02485	5.70104e-05	0.00288565
Dnm3	7095.85	1.30987	0.265638	4.93104	8.17913e-07	0.000117102
Eif1ad	109.524	-4.44352	1.10171	-4.03329	5.50015e-05	0.00282679
8030411F24Rik	264.172	-2.47882	0.533504	-4.6463	3.37947e-06	0.000325664
Vps16	39.9815	-3.62108	1.01939	-3.55221	0.000382017	0.00986746
Kcnk5	1236.12	1.02227	0.286223	3.57159	0.000354819	0.00960952
Rnf20	4274.53	1.27514	0.30585	4.16917	3.05711e-05	0.00181292
Agtr1b	8.48651	-3.57178	0.991626	-3.60194	0.000315848	0.00881734
Sync	679.231	-6.5196	1.65981	-3.92793	8.56806e-05	0.00365861
Cav1	73.4392	-3.11336	0.796088	-3.91082	9.19824e-05	0.0037888
Mbd3	22.7535	-2.40721	0.619683	-3.88458	0.000102505	0.00401293
Tbccd1	510.97	-2.98055	0.665034	-4.48181	7.40127e-06	0.000650662
Prdm5	61.0079	-6.31794	1.2953	-4.87759	1.07388e-06	0.000136233
Dclre1c	1234.97	1.0968	0.304106	3.60663	0.000310195	0.00868373
Mtl5	937.692	1.26697	0.246924	5.131	2.8821e-07	4.89566e-05
Fbn2	562.985	-1.49989	0.413119	-3.63064	0.000282723	0.0081011
Tpd52	477.941	1.24188	0.198148	6.26743	3.67052e-10	1.55693e-07
Nedd4	290.482	-2.18374	0.551685	-3.95831	7.54809e-05	0.00333247
Car10	8564.71	-3.54293	0.911809	-3.88561	0.000102074	0.0040117
Slc17a2	83.3063	-3.66214	0.864155	-4.23782	2.25696e-05	0.00144072
Slc17a5	1196.6	-5.75244	1.2905	-4.45753	8.29081e-06	0.000698239
Phf11d	28697	1.16145	0.294067	3.9496	7.82823e-05	0.0033963
Cst11	37.922	-2.66229	0.605005	-4.40045	1.08028e-05	0.000880207
Stum	274.856	-3.05805	0.763994	-4.00271	6.26216e-05	0.00306143
Oas1h	296.964	2.03265	0.46697	4.35286	1.34375e-05	0.00102793
Cxcr1	13.8028	-3.70543	0.827365	-4.47859	7.51376e-06	0.000654808
Cxcr2	29.8683	-3.79927	0.848803	-4.47604	7.6042e-06	0.000656524
Llph	163.185	-1.21465	0.321007	-3.78386	0.000154414	0.00541095
Cd177	3199.75	1.03951	0.245209	4.2393	2.24218e-05	0.00144046
Unc50	395.543	1.29839	0.269773	4.8129	1.48759e-06	0.000173356
Syt7	169.281	-5.36532	1.12261	-4.77932	1.75885e-06	0.000198058
Bcl11b	91.4159	-3.66045	0.854695	-4.28276	1.84587e-05	0.00124995
Cmss1	40.6456	-2.21705	0.556827	-3.98158	6.84592e-05	0.00316174
Casc5	684.43	-3.10707	0.834558	-3.72302	0.000196855	0.00631942
Ablim2	690.186	1.47284	0.301645	4.88269	1.0465e-06	0.000136208
Kdm4d	76.9077	-5.29909	1.22784	-4.3158	1.59029e-05	0.00112239
Adamts8	684.828	-1.63157	0.444193	-3.67311	0.00023962	0.00732157
Sec61a2	71.6876	-4.07467	1.06314	-3.83269	0.000126751	0.00465311
Wars	89.856	-8.16514	2.2012	-3.7094	0.000207751	0.00652691
Neo1	774.311	1.37166	0.315972	4.34108	1.41782e-05	0.00105221
St3gal3	6978.39	1.00755	0.283532	3.55356	0.000380056	0.00984218
Brk1	598.775	-4.86435	1.27414	-3.81776	0.00013467	0.00487244
Adcy7	482.234	-2.33263	0.614976	-3.79304	0.000148814	0.00523302
Banf1	105.331	-4.59017	0.923551	-4.97013	6.69073e-07	9.86095e-05
Mlec	305.003	1.25106	0.344327	3.63334	0.000279774	0.00805718
Plxnb1	3238.71	1.38448	0.316041	4.3807	1.18299e-05	0.000926245
Derl1	1408.03	1.99595	0.251047	7.95053	1.85709e-15	2.06797e-12
Nxn	49.8282	-2.88911	0.81117	-3.56165	0.000368529	0.0097549
Cyp2d26	13.2212	2.63085	0.657853	3.99915	6.35709e-05	0.00308841
Gnb1l	19.3746	-3.36033	0.830412	-4.04659	5.19701e-05	0.00271273
Polr3b	46.6982	2.31212	0.388546	5.9507	2.66992e-09	8.36185e-07
Soga1	198.88	-2.59639	0.583446	-4.4501	8.58305e-06	0.000716827
Mapre1	31.5698	-5.84082	1.42333	-4.10363	4.06722e-05	0.00226454
Kansl1l	37699.2	1.6598	0.44061	3.76705	0.000165188	0.00572842
Cnnm3	101.016	1.88375	0.443266	4.2497	2.14057e-05	0.00139304
Dnah5	204.304	-3.19797	0.899367	-3.5558	0.000376837	0.00983506
Dclk2	2365.8	-5.92692	1.48997	-3.97789	6.95299e-05	0.00318187
Zfp251	37.8081	-3.8127	0.608571	-6.26499	3.72843e-10	1.55693e-07
Whsc1	896.323	-3.30123	0.883441	-3.73679	0.000186388	0.00614467
Tbc1d31	3463.72	2.10685	0.239268	8.8054	1.30385e-18	1.63339e-15
Pcx	1064.28	-2.83987	0.775663	-3.66121	0.000251025	0.00757739
Meig1	885.245	1.1828	0.325399	3.63493	0.000278061	0.00803092
Camk2d	871.033	-2.00739	0.411474	-4.87852	1.06883e-06	0.000136233
Naa20	223.134	1.42972	0.367279	3.89272	9.91265e-05	0.00397378
Armc5	92.8969	1.883	0.269315	6.99182	2.71344e-12	1.94244e-09
Rnls	250.421	-2.25588	0.561396	-4.01833	5.86121e-05	0.00293705
Phf12	4071.07	1.49863	0.392965	3.81366	0.000136925	0.00491852
Ndufs7	69.531	-2.10322	0.505031	-4.16454	3.11979e-05	0.00182845
Myh10	2309.29	-1.04698	0.213406	-4.90605	9.2927e-07	0.000129349
Slu7	48.9888	-4.42363	1.22154	-3.62136	0.000293064	0.00829685
Tanc2	2981.48	-2.19616	0.587302	-3.73941	0.000184456	0.00610106
Sfxn5	248.342	-1.18411	0.325732	-3.63524	0.000277725	0.00803092
Mrpl19	169.897	1.39682	0.391164	3.57092	0.000355731	0.00960952
Rit1	113.451	-3.19234	0.820358	-3.8914	9.96685e-05	0.00397959
Abi1	522.381	-5.54636	1.17844	-4.70653	2.51968e-06	0.000255073
Unc119b	515.725	1.05588	0.287216	3.67625	0.000236691	0.00727644
Gli2	919.994	-3.86996	0.761912	-5.07928	3.78872e-07	6.32843e-05
Dazap1	346.832	-2.02831	0.462707	-4.38356	1.16755e-05	0.000923946
Rfc2	312.314	-1.54611	0.415646	-3.71979	0.000199389	0.00634374
Cct3	197.907	-2.45671	0.585762	-4.19405	2.74016e-05	0.00168478
Zdhhc8	65.3243	-4.83	1.15932	-4.16623	3.09675e-05	0.00182563
Nsmce2	61.1887	-3.98674	1.03939	-3.83565	0.000125235	0.00461435
Rai1	313.014	-2.03187	0.428908	-4.73732	2.16559e-06	0.000233372
Igsf21	4595.49	1.15689	0.190345	6.07787	1.21787e-09	4.20878e-07
Foxo6	34.8007	-6.71242	1.79952	-3.73012	0.00019139	0.00622762
Dpp3	3193.65	1.90453	0.35151	5.41815	6.02196e-08	1.16062e-05
Rasal3	14.7475	-7.86022	1.75673	-4.47435	7.66447e-06	0.000656524
Exo5	26.0077	-3.3829	0.862575	-3.92185	8.78699e-05	0.00371575
Atxn7	562.964	1.38789	0.257717	5.38532	7.2315e-08	1.34211e-05
Catsperb	2444.24	-3.76066	0.804242	-4.67603	2.92478e-06	0.000287374
Glo1	247.968	-6.87857	1.13161	-6.07856	1.21266e-09	4.20878e-07
Ggt7	766.758	1.6003	0.318527	5.02407	5.0588e-07	8.17731e-05
Tnip1	75.758	-4.8662	1.36604	-3.56227	0.000367656	0.0097549
Tnip2	57.465	-3.7606	0.958682	-3.92267	8.75725e-05	0.00371575
Baalc	37.1377	1.88379	0.285452	6.59931	4.13078e-11	2.06993e-08
Tnip3	107.509	2.95459	0.722806	4.08767	4.35735e-05	0.00236051
Cacna1i	1343.87	-2.14452	0.429454	-4.9936	5.92645e-07	9.28045e-05
Spred1	4604.04	1.77671	0.410692	4.32613	1.51755e-05	0.00109416
A430078G23Rik	122.013	-3.87141	0.658617	-5.8781	4.15015e-09	1.17524e-06
Gcfc2	1023.71	1.27346	0.321559	3.96028	7.4861e-05	0.00332807
Map7d1	32.3589	-4.6019	1.25677	-3.6617	0.000250545	0.00757739
Gas2l2	359.693	-1.48514	0.417025	-3.56128	0.000369052	0.0097549
Cdc42se1	22.291	-2.87975	0.788047	-3.65429	0.000257893	0.00769227
Olfr1353	64.3055	-4.39933	0.919829	-4.78277	1.72893e-06	0.000196902
Gcnt2	1590.07	-1.801	0.361186	-4.98635	6.15316e-07	9.34347e-05
Prlr	154.5	-1.4779	0.355986	-4.15155	3.30225e-05	0.00191302
Hykk	3245.83	1.56934	0.382996	4.09754	4.17567e-05	0.00229937
Stxbp4	249.35	-3.17848	0.850952	-3.73521	0.00018756	0.00616302
Tango2	118.101	-4.24397	1.03126	-4.11533	3.86629e-05	0.00216746
Tlr4	39.9022	-2.21454	0.578466	-3.8283	0.000129031	0.00471951
Mgat4c	61.9246	-1.83414	0.505831	-3.626	0.000287845	0.0081954
Cdadc1	50.6988	-4.95983	1.06601	-4.65269	3.27637e-06	0.000318794
Dnttip2	44.222	-4.96543	0.897564	-5.53211	3.16394e-08	6.60605e-06
Ubqln4	118.269	-2.82025	0.770465	-3.66045	0.000251773	0.00757739
Vmn1r180	35.5784	-5.16728	0.908039	-5.69059	1.26598e-08	3.10779e-06
Met	766.72	-2.88282	0.749667	-3.84547	0.000120323	0.00448281
Rapgef2	1428.87	-1.57427	0.147227	-10.6928	1.10004e-26	3.15121e-23
Alpi	24.7756	-22.3812	2.09555	-10.6804	1.25772e-26	3.15121e-23
Dgcr8	30.4455	-3.40605	0.835599	-4.07618	4.57819e-05	0.00246681
Add1	34.7633	-3.49436	0.74175	-4.71097	2.46539e-06	0.000254723
Tmem236	55.1402	-1.75094	0.480275	-3.6457	0.000266665	0.00786034
Mios	301.381	-1.41495	0.325186	-4.35121	1.35388e-05	0.00102793
Atcay	15.9279	-2.73686	0.760723	-3.59771	0.000321026	0.00892964
Aph1b	59.5333	-4.25047	1.09609	-3.87786	0.00010538	0.00406848
A1cf	536.672	-5.84844	1.44442	-4.04898	5.14416e-05	0.0026992
Lat2	185.388	-1.43513	0.363302	-3.95023	7.80747e-05	0.0033963
Rfx4	22.076	2.36426	0.501142	4.71774	2.38474e-06	0.000251578
Ufd1l	42.7853	-4.54997	0.796361	-5.71346	1.10702e-08	2.84477e-06
Ssr2	101.048	-3.58583	0.916353	-3.91315	9.11005e-05	0.00377277
Ezh2	341.222	-1.07161	0.284613	-3.76513	0.00016646	0.00575263
Ggnbp1	1001.36	-1.23889	0.306665	-4.03988	5.34779e-05	0.00276266
Cyp4b1	71.5496	-3.33046	0.91755	-3.62974	0.000283711	0.0081011
Cdc45	32.6879	-4.92276	0.849449	-5.79524	6.82229e-09	1.84792e-06
Mfsd2b	396.128	-1.49205	0.227234	-6.56614	5.1636e-11	2.46427e-08
Spink5	243.773	1.06786	0.280277	3.81	0.000138965	0.00495626
Gramd2	56.8966	1.16761	0.301756	3.86939	0.000109107	0.00417355
Gramd4	69.103	-5.63061	1.39863	-4.02582	5.67782e-05	0.00288565
Itgad	672.776	2.08958	0.266709	7.83468	4.70045e-15	4.28253e-12
Itgam	198.834	2.47668	0.278548	8.89142	6.03311e-19	8.63769e-16
Olfr594	35.3034	1.06772	0.28684	3.72237	0.000197364	0.00631942
Psat1	796.478	1.87457	0.479412	3.91014	9.22437e-05	0.0037888
1700023F06Rik	74.0552	-1.23121	0.310697	-3.96275	7.40905e-05	0.00331489
Cerk	58.9666	-4.88992	1.22369	-3.99606	6.44061e-05	0.00308841
Nop14	16.1009	-3.96697	0.805157	-4.92696	8.35208e-07	0.000117894
Dnaic1	13.7475	-2.7817	0.764393	-3.6391	0.000273594	0.00797081
Cryl1	902.197	-2.7259	0.766968	-3.55413	0.000379237	0.00984218
Myo1f	1270.63	-3.06078	0.731206	-4.18593	2.83996e-05	0.00172497
Prr15l	1125.23	1.21471	0.31011	3.91703	8.96468e-05	0.0037435
Aig1	2064.03	1.23796	0.34762	3.56125	0.000369092	0.0097549
Rreb1	29.6397	-3.42721	0.84247	-4.06805	4.74092e-05	0.00252731
Grid2	5570.44	-1.93813	0.398124	-4.86816	1.12645e-06	0.000141116
Mrps28	2614.21	1.06459	0.185442	5.74085	9.42009e-09	2.48442e-06
Pank1	2085.3	-1.7767	0.473806	-3.74985	0.000176939	0.0059712
Gabrb2	51.9056	-2.84729	0.553569	-5.14352	2.69642e-07	4.65924e-05
Atp6v1c1	49.0462	2.10084	0.315245	6.66415	2.66201e-11	1.40414e-08
Comt	21.5867	-4.49085	0.967791	-4.64031	3.47886e-06	0.000332049
Emc7	354.73	1.13883	0.268921	4.23481	2.28749e-05	0.00145096
Ric8b	25.0496	2.91096	0.518852	5.61039	2.01871e-08	4.49589e-06
Lrrc3b	44.1043	-6.08388	1.10409	-5.51031	3.58211e-08	7.17999e-06
Rab3il1	70.3886	-2.90096	0.804249	-3.60705	0.0003097	0.00868373
Zfp69	64.744	-3.48646	0.876255	-3.97882	6.92573e-05	0.00318187
Nsa2	32.5329	1.65698	0.352037	4.70683	2.51595e-06	0.000255073
Tab2	383.273	1.04244	0.276702	3.76738	0.000164969	0.00572842
Vmn1r14	18.8109	-5.24727	1.43914	-3.64612	0.000266234	0.00786034
1700024G13Rik	222.806	-3.90344	1.0412	-3.74899	0.000177551	0.0059712
Cab39l	39.3888	-5.08553	1.05099	-4.83878	1.30636e-06	0.000157739
Mvp	69.2208	-2.83745	0.723696	-3.92078	8.82641e-05	0.00371673
Ammecr1l	175.98	-1.07906	0.296146	-3.64369	0.00026876	0.00789886
Kcnmb2	49.3061	-4.89733	1.19658	-4.09277	4.26244e-05	0.00232164
Ccdc108	29.2131	-5.21043	1.21583	-4.28548	1.82343e-05	0.00124315
Pou6f2	105.228	-2.61064	0.719239	-3.62972	0.000283724	0.0081011
Ehf	118.208	4.11986	0.593318	6.94377	3.81759e-12	2.41965e-09
C4bp	224.221	1.30311	0.366459	3.55595	0.000376611	0.00983506
Ppp1r12b	321.992	1.6242	0.372294	4.36266	1.28489e-05	0.00099056
Inpp4a	1171.76	1.37895	0.383694	3.59389	0.000325782	0.00899445
Map4	4069.31	1.15005	0.309736	3.71299	0.000204822	0.00648955
Wdr49	94.6342	-2.11858	0.549174	-3.85776	0.00011443	0.0043207
Sipa1l3	4865.63	-3.46661	0.749745	-4.62372	3.76919e-06	0.000356366
Fam234a	22.6238	-3.37504	0.850028	-3.9705	7.17206e-05	0.00325241
9130023H24Rik	19.1448	1.80403	0.429034	4.20488	2.61222e-05	0.00161603
Hnf4a	202.796	-4.22615	0.847253	-4.98807	6.09866e-07	9.34347e-05
Slc1a1	138.786	1.15573	0.265987	4.34507	1.39232e-05	0.00104133
Slc1a2	388.752	-3.48229	0.819736	-4.24806	2.15626e-05	0.0013942
Mpdz	27.7856	-2.14698	0.604126	-3.55386	0.000379628	0.00984218
Dock2	176.087	-3.04668	0.800883	-3.80415	0.000142293	0.00502135
Psma3	451.359	1.17294	0.32076	3.65674	0.000255443	0.00766482
Ppp1r16b	3947.25	1.02522	0.285261	3.59397	0.000325681	0.00899445
Rnaseh1	107.791	1.11932	0.294229	3.80424	0.00014224	0.00502135
Cstl1	34.1648	-3.24099	0.647448	-5.00579	5.56343e-07	8.85026e-05
Slc4a1ap	88.4224	-4.24397	1.05594	-4.01916	5.8407e-05	0.00293705
Gm12830	101.332	-3.77206	1.00527	-3.75227	0.000175239	0.00596562
Uncx	236.094	1.16709	0.255398	4.56968	4.88468e-06	0.000453281
Il22ra2	229.062	1.07955	0.301498	3.58062	0.000342777	0.00941189
Galc	3623.18	2.02358	0.550673	3.67473	0.000238099	0.00729734
Scd1	174.531	-1.49278	0.352916	-4.22985	2.3385e-05	0.00145568
Scd2	259.963	-1.43547	0.372151	-3.85723	0.000114678	0.0043207
Nxf1	772.083	-3.18718	0.873856	-3.64726	0.000265056	0.00785913
Psmc4	334.463	-3.51581	0.899387	-3.90912	9.26311e-05	0.00378918
Mcf2l	18057.8	1.68689	0.371579	4.53979	5.63103e-06	0.000513038
Bdh2	292.548	-4.72635	1.19247	-3.96349	7.38633e-05	0.00331489
Gamt	32.9856	-2.06184	0.517502	-3.98422	6.77007e-05	0.00314119
Zfp647	47.1197	-3.86217	0.628676	-6.14333	8.0807e-10	2.99943e-07
Rab2a	221.75	-4.84646	1.29269	-3.74912	0.000177454	0.0059712
Lrba	4575.6	-5.63697	1.31447	-4.28839	1.7997e-05	0.00123538
Bpifb6	892.642	-6.15005	0.986134	-6.23653	4.47385e-10	1.7245e-07
Kif11	39.1679	-4.81348	1.12923	-4.26262	2.02048e-05	0.00134011
Eea1	316.285	-2.65606	0.58289	-4.5567	5.19635e-06	0.000477778
Spsb4	25.8193	-3.17923	0.862789	-3.68483	0.000228853	0.00707891
Tcp11l2	11.4147	2.72671	0.726783	3.75176	0.000175599	0.00596562
Slc25a28	39.0657	-2.45923	0.618653	-3.97513	7.03416e-05	0.00320438
Aldh7a1	4888.18	-5.12469	1.28377	-3.99191	6.55427e-05	0.00312349
Tek	472.283	-1.82487	0.468117	-3.89832	9.68613e-05	0.00389857
Nmnat3	30.8292	-5.16106	0.907586	-5.68658	1.29608e-08	3.10779e-06
Adgrf4	58.7687	2.71412	0.731088	3.71244	0.000205267	0.00648955
BC048403	8.35523	-3.2265	0.772628	-4.176	2.96676e-05	0.00176981
Acss2	905.528	1.32169	0.306177	4.31677	1.58332e-05	0.00112239
1500015O10Rik	17.215	-2.6627	0.66808	-3.98561	6.73081e-05	0.00314119
Zfyve19	105.631	-3.55586	0.836586	-4.25045	2.13345e-05	0.00139304
Arvcf	212.871	-4.62516	0.871761	-5.30554	1.12342e-07	2.01053e-05
2010300C02Rik	668.439	-2.58671	0.64848	-3.98889	6.63843e-05	0.00312349
Fam159a	378.404	-4.69891	0.751721	-6.25087	4.08183e-10	1.63632e-07
1700057G04Rik	95.7762	-4.82786	0.994259	-4.85574	1.19939e-06	0.000146589
Glis1	493.452	-1.85783	0.504473	-3.68272	0.000230755	0.00711578
Tk2	58.7217	-1.19083	0.286945	-4.15001	3.32465e-05	0.00191492
Dpy19l3	91.2603	-2.9774	0.533393	-5.58201	2.3776e-08	5.18006e-06
5430419D17Rik	34.1079	-2.17649	0.525484	-4.14187	3.44493e-05	0.00196165
Btbd11	4098.9	1.00892	0.27924	3.61308	0.000302582	0.00852926
Agpat9	108.346	-1.11819	0.274522	-4.07321	4.63695e-05	0.00248511
Zc3h12d	980.517	1.00036	0.28072	3.56355	0.00036587	0.0097549
Apc2	126.894	-1.93067	0.481486	-4.00982	6.07663e-05	0.00301485
Smg7	417.14	-2.72655	0.744732	-3.66111	0.000251124	0.00757739
Gan	16.2401	-6.40835	1.70746	-3.75315	0.000174623	0.00596562
Podxl	3397.15	1.98258	0.183018	10.8327	2.40897e-27	1.20713e-23

## Sheet: G4 vs. G2
Gene	baseMean	log2FoldChange	lfcSE	stat	pvalue	padj
Treml1	35.2035	-4.29309	0.745599	-5.7579	8.51652e-09	3.28279e-06
Tnn	37.8023	-2.91119	0.752514	-3.86862	0.000109452	0.0064525
Napb	435.565	-2.29543	0.504564	-4.54933	5.38162e-06	0.000682716
Gabrp	1525.44	1.32885	0.284049	4.67824	2.89343e-06	0.00042026
Ufc1	13.7767	3.6231	0.93342	3.88154	0.000103799	0.00639426
Dlat	23.81	-3.20513	0.851699	-3.76321	0.000167744	0.00884805
Gzf1	136.126	-2.18709	0.51624	-4.23657	2.26959e-05	0.00214583
Apip	85.6041	3.60361	0.544747	6.6152	3.71039e-11	2.47904e-08
Blk	349.287	1.89517	0.485752	3.90152	9.55915e-05	0.00610203
Tcf7	125.992	-4.77096	1.17575	-4.0578	4.95378e-05	0.00400378
Txnrd2	22.6273	-4.30992	1.10265	-3.90869	9.27987e-05	0.00600018
Osbpl10	961.843	-1.92379	0.494388	-3.89125	9.97284e-05	0.00632581
Pitpnm1	180.179	-2.56782	0.591435	-4.34167	1.41403e-05	0.00146097
Ppil4	425.196	1.07266	0.275937	3.88735	0.000101346	0.00634803
Acan	42.569	-2.38518	0.586551	-4.06644	4.77364e-05	0.00390802
Tma7	4477.02	1.49894	0.367094	4.08326	4.44082e-05	0.00370883
Klhl6	139.963	-8.75403	2.17126	-4.03178	5.53556e-05	0.00430058
Btc	29.7952	-7.76765	1.64688	-4.71658	2.39839e-06	0.000369795
Pcsk4	43.4415	-2.14891	0.507704	-4.2326	2.31003e-05	0.00216365
Mrm1	12.97	-23.0431	3.30681	-6.96839	3.20588e-12	2.29495e-09
Grin2d	95.2115	-1.83016	0.417961	-4.37878	1.19348e-05	0.00127245
Tvp23a	121.357	-3.02594	0.396918	-7.62359	2.46709e-14	3.09064e-11
Peli2	1114.71	1.03178	0.200426	5.14794	2.63366e-07	6.59864e-05
D130052B06Rik	1145.67	1.24146	0.290948	4.26694	1.98173e-05	0.0019097
Zhx2	2519.28	1.26254	0.210828	5.98847	2.11821e-09	1.06144e-06
Lss	131.005	3.34852	0.382508	8.75413	2.05692e-18	4.12289e-15
Sh3d19	75.7155	-3.43351	0.731386	-4.69453	2.67217e-06	0.000405557
Eva1a	368.975	1.37453	0.353375	3.88972	0.000100361	0.00632587
Grk4	31.2267	-3.64208	0.731342	-4.97999	6.3587e-07	0.000124955
Vgll4	2160.22	1.50102	0.355401	4.22345	2.4059e-05	0.00223258
Fam171a1	1682.54	1.2541	0.212481	5.90216	3.58783e-09	1.63442e-06
Armcx3	131.481	1.71108	0.302517	5.65613	1.54826e-08	5.74691e-06
Grm4	9392.09	1.5068	0.248914	6.0535	1.41734e-09	7.4761e-07
Ranbp17	19571.7	1.37832	0.35529	3.87944	0.000104698	0.00639426
Akap8	114.224	-3.35343	0.834342	-4.01925	5.83825e-05	0.00436649
Adamtsl5	34.0054	-2.19981	0.577362	-3.8101	0.000138911	0.0076915
Loxl1	159.475	-6.03795	1.3824	-4.36772	1.25552e-05	0.00132451
Fth1	6.78175	-3.92144	1.03937	-3.77292	0.000161349	0.00864728
Golim4	874.545	1.47989	0.332812	4.44664	8.72234e-06	0.000993356
Fam83a	875.321	1.8748	0.214104	8.75649	2.0143e-18	4.12289e-15
Hepacam2	62.9633	-1.58759	0.415731	-3.8188	0.000134103	0.00750828
Cybrd1	42.475	2.30039	0.41069	5.60128	2.12779e-08	7.61597e-06
Ahsg	49.4213	-6.59456	1.5138	-4.35629	1.32288e-05	0.00138104
Pde1a	182.834	-3.78541	0.954785	-3.96467	7.34972e-05	0.00504513
Lama1	25.3661	4.69639	1.00131	4.69023	2.72899e-06	0.000405557
Mkln1	5430.5	1.78286	0.172048	10.3626	3.66797e-25	2.29067e-21
Canx	23.0162	1.86883	0.482867	3.87028	0.000108712	0.0064525
Rnf182	24.9387	-2.94282	0.716567	-4.10683	4.01132e-05	0.0034069
Olfr186	245.727	1.24246	0.270619	4.5912	4.40709e-06	0.000581156
Olfr187	176.227	1.25328	0.280242	4.47213	7.74451e-06	0.000902506
Ppan	43.3726	1.7046	0.346887	4.914	8.92364e-07	0.000162605
Sesn3	8.35413	-4.82125	1.08925	-4.42622	9.58969e-06	0.00104465
Tgfb1i1	16.7356	2.80407	0.551889	5.08087	3.75709e-07	8.96514e-05
Dnm3	7095.85	1.24526	0.265597	4.68853	2.75174e-06	0.000405557
Maml1	12.0529	2.4808	0.608806	4.07486	4.60423e-05	0.00381352
Angptl6	70.4988	1.61232	0.35566	4.53333	5.80616e-06	0.000718387
Jsrp1	42.5106	-23.8947	3.33716	-7.1602	8.05597e-13	6.72808e-10
Cav1	73.4392	-6.63074	1.26035	-5.26101	1.43266e-07	4.2176e-05
Mbd3	22.7535	-2.42185	0.598102	-4.04923	5.13864e-05	0.00411995
Tbccd1	510.97	-2.61496	0.661464	-3.95329	7.70848e-05	0.00518486
Prdm5	61.0079	-5.36897	1.25803	-4.26777	1.9744e-05	0.0019097
Ndufb4	9.96921	-6.6975	1.73101	-3.86912	0.00010923	0.0064525
Car10	8564.71	-3.4939	0.911688	-3.83234	0.000126928	0.00722769
Slc17a5	1196.6	-6.5422	1.2919	-5.06402	4.10509e-07	9.20982e-05
Cst11	37.922	-2.28771	0.571841	-4.00061	6.318e-05	0.00445909
Oas1h	296.964	1.89637	0.466473	4.06534	4.79631e-05	0.00390802
Cxcr1	13.8028	-3.47321	0.764926	-4.54059	5.60976e-06	0.000702762
Cd177	3199.75	1.26212	0.24503	5.15088	2.59268e-07	6.59864e-05
Unc50	395.543	1.07932	0.268999	4.01236	6.01137e-05	0.00439751
Ablim2	690.186	1.67429	0.30098	5.5628	2.65481e-08	9.17467e-06
Ahcyl2	19.6521	2.9673	0.63775	4.65277	3.27506e-06	0.00045581
Plxnb1	3238.71	1.27697	0.315962	4.04153	5.31036e-05	0.00419059
Derl1	1408.03	1.64547	0.250956	6.55683	5.49627e-11	3.44272e-08
Gnb1l	19.3746	-3.2543	0.804382	-4.04571	5.21646e-05	0.00414915
Polr3b	46.6982	2.99477	0.377905	7.92466	2.28768e-15	3.2753e-12
Svep1	47.7832	3.92862	1.00601	3.90516	9.41644e-05	0.00604946
Cnnm3	101.016	1.70513	0.440386	3.87191	0.000107985	0.0064525
Tyk2	917.735	1.0964	0.215997	5.076	3.85458e-07	8.98385e-05
Dclk2	2365.8	-8.77964	1.51946	-5.77813	7.55338e-09	3.15417e-06
Zfp251	37.8081	-2.83942	0.571361	-4.96958	6.70971e-07	0.000129317
Whsc1	896.323	-3.77504	0.883315	-4.27372	1.92241e-05	0.00188886
Tbc1d31	3463.72	1.72035	0.239237	7.19097	6.43335e-13	5.86137e-10
Camk2d	871.033	-2.15873	0.410723	-5.25591	1.47292e-07	4.2176e-05
Naa20	223.134	1.8459	0.364613	5.06262	4.13532e-07	9.20982e-05
Armc5	92.8969	2.15754	0.262949	8.20516	2.30285e-16	3.84653e-13
Rnls	250.421	-2.23296	0.556186	-4.01477	5.95044e-05	0.00439751
Ndufs7	69.531	-2.36976	0.500727	-4.73263	2.21626e-06	0.000352464
Tanc2	2981.48	-2.26865	0.587113	-3.86408	0.000111508	0.00649729
Bnipl	38.5134	-3.04119	0.732155	-4.15375	3.27075e-05	0.00285039
Irgm2	214.969	-2.20484	0.584913	-3.76953	0.000163558	0.00867292
Abi1	522.381	-5.83594	1.17558	-4.96432	6.89406e-07	0.000130363
Gli2	919.994	-2.97586	0.759471	-3.91834	8.91616e-05	0.0058504
Dazap1	346.832	-2.18119	0.46119	-4.72949	2.25082e-06	0.000352464
Nsmce2	61.1887	-5.39542	1.0718	-5.03397	4.80414e-07	0.000100306
Agfg2	16.9173	-3.65727	0.921531	-3.96869	7.22689e-05	0.00499503
Dpp3	3193.65	2.05901	0.351364	5.86003	4.62776e-09	2.01649e-06
Atxn7	562.964	1.02199	0.257454	3.96959	7.1996e-05	0.00499503
Fam20c	20.3088	-3.35823	0.870754	-3.85669	0.000114933	0.00665813
Catsperb	2444.24	-4.30363	0.804244	-5.35115	8.73981e-08	2.65426e-05
Atp5sl	115.518	-6.91112	1.74762	-3.95459	7.6665e-05	0.00518486
Glo1	247.968	-4.5513	1.05196	-4.3265	1.51496e-05	0.00153362
Ggt7	766.758	1.73432	0.318047	5.45304	4.95173e-08	1.60085e-05
Baalc	37.1377	1.32379	0.286075	4.62742	3.70248e-06	0.00049475
Cacna1i	1343.87	-1.72068	0.428083	-4.01952	5.83178e-05	0.00436649
A430078G23Rik	122.013	-3.27919	0.649545	-5.04844	4.45438e-07	9.68885e-05
Olfr1353	64.3055	-4.09588	0.899574	-4.55314	5.28514e-06	0.000679073
Gcnt2	1590.07	-1.47153	0.360066	-4.08683	4.37299e-05	0.00368287
Cluap1	116.305	-1.70752	0.448555	-3.80672	0.000140823	0.00775458
Tlr4	39.9022	-2.18346	0.568323	-3.84194	0.000122065	0.00700291
Dnttip2	44.222	-4.07073	0.809525	-5.02855	4.94214e-07	0.000100526
Rarb	230.06	-2.5096	0.565843	-4.43515	9.20086e-06	0.00102457
Pola1	1277.56	1.92273	0.480473	4.00174	6.28788e-05	0.00445909
Rapgef2	1428.87	-1.50868	0.145886	-10.3415	4.57129e-25	2.29067e-21
Dgcr8	30.4455	-3.26393	0.822111	-3.97018	7.18169e-05	0.00499503
Add1	34.7633	-2.91	0.722544	-4.02743	5.63888e-05	0.00434715
Mios	301.381	-1.26075	0.322499	-3.90931	9.25588e-05	0.00600018
Rfx4	22.076	2.8807	0.485332	5.93552	2.92911e-09	1.39788e-06
Ufd1l	42.7853	-3.59679	0.753869	-4.77111	1.8321e-06	0.000311209
Cdc45	32.6879	-3.81777	0.787578	-4.84748	1.25042e-06	0.000219855
Mfsd2b	396.128	-1.21278	0.220825	-5.49204	3.97328e-08	1.32734e-05
Gramd2	56.8966	1.18318	0.29538	4.00561	6.18589e-05	0.00442821
Itgad	672.776	1.95279	0.266287	7.33341	2.24369e-13	2.24862e-10
Itgam	198.834	2.09956	0.278054	7.55091	4.32212e-14	4.81292e-11
Cerk	58.9666	-7.9242	1.57081	-5.04464	4.54376e-07	9.68885e-05
Nop14	16.1009	-3.15241	0.74926	-4.20737	2.58363e-05	0.00237552
Myo1f	1270.63	-3.02768	0.730512	-4.1446	3.40406e-05	0.00294099
Gucy2c	1694.13	-1.05085	0.278764	-3.76967	0.000163463	0.00867292
Grid2	5570.44	-1.69571	0.397963	-4.26097	2.0354e-05	0.00194274
Gabrb2	51.9056	-2.32563	0.536712	-4.3331	1.47021e-05	0.00150352
Atp6v1c1	49.0462	1.23276	0.318073	3.8757	0.000106317	0.00641874
Brinp2	5255.92	1.34464	0.299424	4.49076	7.09694e-06	0.000843538
Comt	21.5867	-3.6027	0.91052	-3.95675	7.5975e-05	0.00517974
Gata4	2001.32	1.64061	0.423044	3.8781	0.000105274	0.00639426
Ric8b	25.0496	3.54096	0.50553	7.00445	2.47956e-12	1.91155e-09
Lrrc3b	44.1043	-5.77002	1.06997	-5.39267	6.94198e-08	2.17414e-05
Rab3il1	70.3886	-3.11181	0.801703	-3.8815	0.000103813	0.00639426
Mvp	69.2208	-3.3087	0.722205	-4.58138	4.61913e-06	0.000601206
Kcnmb2	49.3061	-4.95005	1.18322	-4.18354	2.87003e-05	0.00256816
Ccdc108	29.2131	-5.61832	1.20802	-4.65084	3.3059e-06	0.00045581
Ehf	118.208	3.71585	0.59304	6.26578	3.70973e-10	2.18699e-07
Wdr49	94.6342	-2.26576	0.544311	-4.16263	3.14606e-05	0.00276577
Mrps9	17.875	1.55185	0.405505	3.82696	0.000129736	0.00733252
Sipa1l3	4865.63	-3.555	0.749535	-4.74295	2.10629e-06	0.000340472
9130023H24Rik	19.1448	2.11815	0.41135	5.14928	2.61488e-07	6.59864e-05
Hnf4a	202.796	-3.36828	0.840793	-4.00607	6.17366e-05	0.00442821
Slc1a2	388.752	-3.11431	0.813982	-3.82602	0.000130232	0.00733252
Scd2	259.963	-1.59773	0.369794	-4.3206	1.55608e-05	0.00155951
Scd4	158.995	-1.46232	0.315463	-4.63547	3.5613e-06	0.000482316
Mcf2l	18057.8	1.53179	0.371567	4.12251	3.7476e-05	0.00321012
Gamt	32.9856	-2.74671	0.524655	-5.23526	1.64754e-07	4.58658e-05
Zfp647	47.1197	-3.36948	0.584864	-5.76114	8.35489e-09	3.28279e-06
Lrba	4575.6	-6.24285	1.31459	-4.74891	2.04516e-06	0.000336009
Bpifb6	892.642	-4.24742	0.967761	-4.38891	1.13919e-05	0.00122763
Spsb4	25.8193	-3.26919	0.842384	-3.88088	0.000104079	0.00639426
Tcp11l2	11.4147	3.46468	0.701311	4.9403	7.80035e-07	0.000144769
Apaf1	51.3222	-5.23011	1.33436	-3.91955	8.87144e-05	0.0058504
Nmnat3	30.8292	-4.44453	0.856855	-5.18703	2.13672e-07	5.78764e-05
Acss2	905.528	1.42159	0.30572	4.64995	3.32011e-06	0.00045581
Arvcf	212.871	-3.63215	0.865635	-4.19594	2.71739e-05	0.00245348
Fam159a	378.404	-3.53273	0.737867	-4.78776	1.68653e-06	0.000291421
1700057G04Rik	95.7762	-5.01379	0.984814	-5.0911	3.55983e-07	8.70161e-05
Mum1	139.456	-2.40288	0.59878	-4.01296	5.99619e-05	0.00439751
5430419D17Rik	34.1079	-2.2264	0.51623	-4.31281	1.61191e-05	0.00159946
Prss27	12.5672	-4.063	1.07655	-3.77407	0.000160603	0.00864728
Apc2	126.894	-2.13222	0.478421	-4.45679	8.31962e-06	0.000958382
Podxl	3397.15	1.75926	0.182916	9.61782	6.72395e-22	2.24625e-18

## Sheet: G5 vs. G2
Gene	baseMean	log2FoldChange	lfcSE	stat	pvalue	padj
Treml1	35.2035	-3.60881	0.717334	-5.03087	4.88264e-07	9.45102e-05
Zbtb3	13.3749	-4.36253	1.13889	-3.83051	0.000127879	0.00728022
Napb	435.565	-2.59923	0.505015	-5.14685	2.64901e-07	5.89777e-05
Kif21a	748.038	-1.75231	0.439106	-3.99063	6.58986e-05	0.00438473
Gzf1	136.126	-2.49208	0.517578	-4.81489	1.47279e-06	0.000241221
Fcrl1	31.9003	-24.3061	2.16872	-11.2076	3.74346e-29	1.99264e-25
Rufy4	25.547	-2.74648	0.629004	-4.36639	1.26318e-05	0.00138637
Gm12057	5.95679	-5.79471	1.37157	-4.22486	2.39085e-05	0.00215704
Apip	85.6041	3.53197	0.544528	6.48629	8.79749e-11	4.92937e-08
Dhx30	2027.75	1.28574	0.30514	4.21362	2.5131e-05	0.00220031
Tcf7	125.992	-4.51979	1.16767	-3.87079	0.000108485	0.0064884
Osbpl10	961.843	-1.86053	0.494221	-3.76458	0.000166831	0.00890386
Pitpnm1	180.179	-2.35792	0.590387	-3.99386	6.50059e-05	0.00435254
Fer1l5	251.179	3.09121	0.469706	6.58116	4.66782e-11	3.10585e-08
Ppil6	21.2713	-3.73116	0.832361	-4.48262	7.3733e-06	0.000902993
Rtf1	456.451	1.51031	0.392783	3.84515	0.000120477	0.00704726
Plekhf2	67.3746	-1.61079	0.424104	-3.79811	0.000145802	0.00815157
Lman2l	150.146	3.02475	0.514402	5.88013	4.09939e-09	1.45474e-06
Il13ra1	257.982	-1.31878	0.344201	-3.83142	0.000127406	0.00728022
Olfr904	41.365	1.47952	0.380331	3.89009	0.000100209	0.00613115
Klhl6	139.963	-10.5234	2.33656	-4.5038	6.6748e-06	0.000866585
Olfr52	112.32	2.14701	0.533055	4.02774	5.63155e-05	0.00386797
Btc	29.7952	-6.55823	1.46018	-4.49138	7.07622e-06	0.000896826
Mmp3	91.2042	-1.18298	0.317261	-3.72872	0.000192451	0.00999433
Cnot4	181.844	2.63354	0.60935	4.32188	1.54705e-05	0.00158365
Trim41	292.364	-2.3296	0.494358	-4.71238	2.44843e-06	0.000372371
Ror2	341.384	-3.99708	0.830113	-4.8151	1.47125e-06	0.000241221
Ccdc51	966.212	1.18557	0.291099	4.07275	4.64618e-05	0.00346505
Brsk1	290.083	1.10562	0.254859	4.33817	1.43673e-05	0.00148499
Vgf	13.075	-4.52464	1.08305	-4.17767	2.94506e-05	0.00246874
Ccdc67	32.59	2.36247	0.598104	3.94993	7.81733e-05	0.00504383
Grin2d	95.2115	-1.75615	0.41493	-4.2324	2.31215e-05	0.00212251
Tvp23a	121.357	-3.20827	0.398748	-8.04586	8.56412e-16	1.30248e-12
Cep295	35.8675	1.87344	0.350872	5.3394	9.32553e-08	2.41817e-05
Fbxw24	2567.37	1.19979	0.283259	4.23567	2.2787e-05	0.00212251
Gucy1a3	116.968	-1.12339	0.300453	-3.73901	0.000184747	0.00968876
Zhx2	2519.28	1.34513	0.21076	6.3823	1.74451e-10	8.04956e-08
Lss	131.005	3.31087	0.382209	8.66247	4.6167e-18	9.82988e-15
Sh3d19	75.7155	-2.77716	0.716451	-3.87627	0.000106069	0.00637975
Vgll4	2160.22	1.80655	0.355295	5.08465	3.68297e-07	7.26092e-05
Armcx3	131.481	1.96742	0.300752	6.54169	6.08289e-11	3.59769e-08
Cacng1	33.4848	-6.25274	1.60924	-3.88552	0.000102111	0.00617658
Grm4	9392.09	1.47393	0.248903	5.9217	3.1864e-09	1.16974e-06
Ankrd39	41.6917	2.81455	0.494359	5.69333	1.24584e-08	4.01915e-06
Pfas	209.309	-4.34233	1.06631	-4.07229	4.65527e-05	0.00346505
Loxl1	159.475	-7.0874	1.43999	-4.92184	8.5733e-07	0.000154697
Golim4	874.545	1.27501	0.332841	3.83069	0.000127786	0.00728022
Man2c1	47.9796	1.02844	0.260861	3.94249	8.06406e-05	0.00517169
Fam83a	875.321	1.97121	0.213935	9.21406	3.14032e-20	8.35795e-17
Hepacam2	62.9633	-1.83806	0.416873	-4.40915	1.03776e-05	0.00121488
Cybrd1	42.475	2.65632	0.404844	6.56135	5.33226e-11	3.33925e-08
Ahsg	49.4213	-5.38127	1.33704	-4.02478	5.70282e-05	0.00389181
Pde1a	182.834	-4.10806	0.956618	-4.29435	1.75204e-05	0.00175838
Mkln1	5430.5	1.95276	0.171992	11.3538	7.10137e-30	7.56012e-26
Olfr186	245.727	1.32416	0.270102	4.90243	9.46591e-07	0.000167957
Olfr187	176.227	1.52788	0.278975	5.47678	4.33143e-08	1.18237e-05
Tgfb1i1	16.7356	2.45029	0.556044	4.40664	1.04987e-05	0.00121488
Eif1ad	109.524	-4.67909	1.09179	-4.28572	1.8215e-05	0.00179553
8030411F24Rik	264.172	-2.48461	0.526716	-4.71717	2.39153e-06	0.000368988
Rnf17	42.9155	-2.39751	0.566473	-4.23234	2.31271e-05	0.00212251
Agtr1b	8.48651	-3.25787	0.862043	-3.77924	0.000157307	0.00858818
Sync	679.231	-6.77283	1.65301	-4.09728	4.18029e-05	0.00322488
Cav1	73.4392	-3.90634	0.850932	-4.59066	4.41851e-06	0.000618941
Tbccd1	510.97	-2.84032	0.661705	-4.29243	1.7673e-05	0.00175838
Tpd52	477.941	1.02724	0.197288	5.20683	1.92093e-07	4.64778e-05
Car10	8564.71	-4.68779	0.911943	-5.14044	2.74099e-07	5.95523e-05
Slc17a5	1196.6	-7.15045	1.29524	-5.52057	3.37905e-08	9.46668e-06
Cst11	37.922	-2.86346	0.587601	-4.87314	1.09836e-06	0.000191691
Oas1h	296.964	2.1264	0.466119	4.56192	5.06892e-06	0.000700827
Cxcr1	13.8028	-3.51071	0.761116	-4.61258	3.9771e-06	0.000572165
Cxcr2	29.8683	-2.91413	0.780389	-3.7342	0.000188315	0.00982747
Cd177	3199.75	1.0683	0.245039	4.35973	1.30222e-05	0.00140035
Afm	27.5284	-2.63361	0.697479	-3.7759	0.000159434	0.00865985
Unc50	395.543	1.01629	0.268831	3.78039	0.000156581	0.00858818
Syt7	169.281	-5.31276	1.11716	-4.75559	1.9787e-06	0.000309783
Osbpl3	1764.63	1.57581	0.387545	4.06613	4.78004e-05	0.00347038
Ablim2	690.186	1.27246	0.301174	4.225	2.38945e-05	0.00215704
Kdm4d	76.9077	-4.47149	1.16219	-3.84747	0.000119341	0.00701939
Hn1l	83.3838	-2.09526	0.507919	-4.12519	3.70432e-05	0.002943
Banf1	105.331	-4.14331	0.897648	-4.61574	3.91705e-06	0.000571246
Derl1	1408.03	1.79597	0.250836	7.15995	8.07046e-13	7.81074e-10
Polr3b	46.6982	2.43289	0.380883	6.38751	1.68607e-10	8.04956e-08
Tbc1d15	42.7137	4.79314	1.18635	4.04024	5.3396e-05	0.00371539
Lpar2	117.013	-1.83686	0.488257	-3.76209	0.0001685	0.00892465
Cnnm3	101.016	3.29791	0.432776	7.62036	2.52966e-14	2.69308e-11
Cnnm4	195.292	3.21129	0.503633	6.37626	1.81467e-10	8.04956e-08
Dclk2	2365.8	-8.42262	1.50887	-5.58209	2.3765e-08	6.83791e-06
Zfp251	37.8081	-3.62051	0.583903	-6.20053	5.62729e-10	2.30416e-07
Whsc1	896.323	-3.64247	0.882846	-4.12583	3.69397e-05	0.002943
Tbc1d31	3463.72	1.97275	0.239173	8.24824	1.60745e-16	2.85216e-13
Camk2d	871.033	-2.59534	0.411275	-6.31048	2.78178e-10	1.18459e-07
Armc5	92.8969	1.63583	0.265828	6.15371	7.56934e-10	2.98456e-07
Rnls	250.421	-2.25733	0.555331	-4.06483	4.80675e-05	0.00347038
Scara3	1614.03	1.71093	0.418747	4.08583	4.39187e-05	0.00333724
Myh10	2309.29	-1.08253	0.212839	-5.08617	3.65367e-07	7.26092e-05
Tbxas1	83.9954	-2.54708	0.61432	-4.14617	3.38081e-05	0.00276862
Gbp8	473.128	1.84046	0.454833	4.04646	5.19974e-05	0.00364187
Irgm2	214.969	-2.72541	0.587005	-4.6429	3.43555e-06	0.000507985
Abi1	522.381	-5.99088	1.17573	-5.09544	3.47935e-07	7.12331e-05
Gli2	919.994	-3.16627	0.759516	-4.1688	3.06204e-05	0.00254676
Sema4c	55.7464	2.7442	0.408291	6.72119	1.80241e-11	1.3706e-08
Cct3	197.907	-2.30106	0.58101	-3.96044	7.48109e-05	0.00488611
Nsmce2	61.1887	-4.3801	1.0328	-4.24101	2.22521e-05	0.00209642
Rbmxl2	16.3016	-4.15989	1.04916	-3.96496	7.34068e-05	0.004824
Dpp3	3193.65	2.00728	0.35135	5.71306	1.10962e-08	3.69158e-06
Rasal3	14.7475	-5.58833	1.42574	-3.91959	8.86981e-05	0.00555459
Hexb	193.83	1.27215	0.329187	3.86451	0.000111312	0.00662027
Catsperb	2444.24	-3.28442	0.803354	-4.08838	4.34388e-05	0.00332698
Atp5sl	115.518	-8.0022	1.84131	-4.34593	1.3869e-05	0.00146187
Ggt7	766.758	1.39788	0.318161	4.39363	1.11473e-05	0.00126274
Tnip1	75.758	-5.55505	1.36866	-4.05874	4.93386e-05	0.00352523
Spred1	4604.04	2.64531	0.410549	6.44335	1.16864e-10	6.22065e-08
A430078G23Rik	122.013	-2.74658	0.646607	-4.24768	2.15994e-05	0.0020531
Gpsm1	2559.73	1.75251	0.434131	4.03682	5.41798e-05	0.00374544
Olfr1353	64.3055	-4.72971	0.910748	-5.19321	2.06697e-07	4.88999e-05
Gcnt2	1590.07	-1.5624	0.360016	-4.33981	1.42606e-05	0.00148499
Hykk	3245.83	1.67868	0.382861	4.38457	1.16217e-05	0.00129542
Cdadc1	50.6988	-5.08506	1.05487	-4.82056	1.43156e-06	0.000241221
Dnttip2	44.222	-3.95499	0.80063	-4.93985	7.81842e-07	0.000143509
Rarb	230.06	-2.46634	0.562648	-4.38345	1.16814e-05	0.00129542
Ppp2r1a	34.8933	-1.37608	0.333755	-4.12303	3.73929e-05	0.00294878
Vmn1r180	35.5784	-4.97028	0.877157	-5.66635	1.45869e-08	4.43693e-06
Mbtd1	111.716	-9.40558	2.39028	-3.93492	8.3223e-05	0.00530534
Met	766.72	-3.28881	0.748548	-4.39359	1.11495e-05	0.00126274
Rapgef2	1428.87	-1.15819	0.145116	-7.98107	1.45065e-15	1.93045e-12
Dgcr8	30.4455	-3.07657	0.817386	-3.76392	0.000167272	0.00890386
Mios	301.381	-1.40502	0.322512	-4.35649	1.32166e-05	0.00140704
Syndig1	48.8962	1.84142	0.488353	3.77067	0.000162807	0.00879821
A1cf	536.672	-5.93139	1.43742	-4.12641	3.68468e-05	0.002943
Rfx4	22.076	2.60686	0.48717	5.35103	8.74562e-08	2.32765e-05
Ufd1l	42.7853	-4.35687	0.767742	-5.67491	1.38764e-08	4.34495e-06
Cdc45	32.6879	-4.7233	0.81046	-5.82792	5.61215e-09	1.92732e-06
Mfsd2b	396.128	-1.05004	0.219161	-4.79119	1.65795e-06	0.000267432
Spink8	457.958	1.02902	0.252903	4.06883	4.72493e-05	0.00346908
Itgad	672.776	1.87369	0.266228	7.03789	1.95176e-12	1.73154e-09
Snapc4	527.639	1.7416	0.419662	4.15002	3.32452e-05	0.00274363
Itgam	198.834	2.12037	0.277596	7.63832	2.20083e-14	2.60333e-11
Myo1f	1270.63	-3.22064	0.730559	-4.40846	1.04106e-05	0.00121488
Rreb1	29.6397	-3.35277	0.81772	-4.10015	4.12889e-05	0.00320848
Grid2	5570.44	-1.61987	0.397932	-4.07072	4.6869e-05	0.00346505
Gabrb2	51.9056	-2.31014	0.535093	-4.31727	1.57971e-05	0.00160167
Comt	21.5867	-4.00735	0.918423	-4.3633	1.28116e-05	0.00139176
Pmpca	710.768	1.68049	0.439435	3.82421	0.000131193	0.00738987
Emc7	354.73	1.20901	0.267325	4.5226	6.10846e-06	0.000812883
Ric8b	25.0496	2.85665	0.510975	5.59058	2.26308e-08	6.69242e-06
Lrrc3b	44.1043	-6.72245	1.10466	-6.08556	1.16088e-09	4.41383e-07
Nsa2	32.5329	2.22084	0.335563	6.61823	3.63525e-11	2.58006e-08
1700024G13Rik	222.806	-4.29165	1.03684	-4.13918	3.48556e-05	0.00283262
Cab39l	39.3888	-5.34841	1.03931	-5.14613	2.65915e-07	5.89777e-05
Mvp	69.2208	-2.67289	0.697123	-3.83418	0.000125985	0.00728022
Ehf	118.208	3.78571	0.592649	6.38778	1.68313e-10	8.04956e-08
C4bp	224.221	1.38494	0.364941	3.79498	0.000147658	0.00818734
Map4	4069.31	1.31757	0.309592	4.25584	2.08266e-05	0.00199747
Wdr49	94.6342	-2.2902	0.543115	-4.21679	2.47808e-05	0.00220031
Cyp2c39	77.7328	-3.62795	0.94811	-3.82651	0.000129975	0.00736019
Sipa1l3	4865.63	-3.86653	0.749604	-5.1581	2.49473e-07	5.77368e-05
Slc1a2	388.752	-3.16337	0.813562	-3.8883	0.000100947	0.00614107
Mpdz	27.7856	-2.70327	0.602279	-4.4884	7.17586e-06	0.000898755
Dock2	176.087	-3.00139	0.796333	-3.76902	0.000163891	0.00881205
Plaa	299.989	1.77346	0.434208	4.08435	4.41998e-05	0.00333724
Cstl1	34.1648	-2.65259	0.585448	-4.53088	5.87378e-06	0.000791548
Slc4a1ap	88.4224	-4.082	1.00849	-4.04762	5.17413e-05	0.00364187
Uncx	236.094	1.15038	0.25331	4.54139	5.5885e-06	0.000762758
Galc	3623.18	2.52793	0.550523	4.59187	4.39299e-06	0.000618941
Bdh2	292.548	-5.72793	1.19792	-4.78157	1.73928e-06	0.000276364
Gamt	32.9856	-1.86648	0.493809	-3.77975	0.000156983	0.00858818
Zfp647	47.1197	-4.19721	0.614794	-6.82701	8.67008e-12	7.10013e-09
Lrba	4575.6	-5.53328	1.31342	-4.21287	2.52149e-05	0.00220031
Bpifb6	892.642	-3.84623	0.966417	-3.97989	6.89477e-05	0.00455911
Eea1	316.285	-2.15599	0.57472	-3.75137	0.000175869	0.00926882
Tcp11l2	11.4147	3.16468	0.704026	4.49512	6.95312e-06	0.000891843
Apaf1	51.3222	-5.01171	1.31979	-3.79736	0.000146247	0.00815157
Tes	163.085	2.43351	0.538682	4.51752	6.25673e-06	0.000822335
Nmnat3	30.8292	-4.18935	0.847391	-4.94383	7.66025e-07	0.000143072
Acss2	905.528	1.28829	0.305714	4.21405	2.50832e-05	0.00220031
1500015O10Rik	17.215	-2.38354	0.594849	-4.00697	6.15021e-05	0.00417039
Zfyve19	105.631	-3.1974	0.816247	-3.91719	8.95865e-05	0.00556808
Arvcf	212.871	-3.51571	0.865092	-4.06397	4.8245e-05	0.00347038
Ptpn1	90.5464	-3.42148	0.892308	-3.83442	0.000125863	0.00728022
Fam159a	378.404	-3.26159	0.736287	-4.42978	9.43283e-06	0.00112834
1700057G04Rik	95.7762	-5.02243	0.981854	-5.11526	3.13316e-07	6.67112e-05
Glis1	493.452	-2.01332	0.502703	-4.005	6.20178e-05	0.00417875
Chrm5	79.8818	1.19798	0.303139	3.95193	7.75248e-05	0.00503249
Dpy19l3	91.2603	-2.39857	0.513861	-4.66774	3.04536e-06	0.000456633
Smg7	417.14	-3.33635	0.744316	-4.48244	7.37933e-06	0.000902993
Podxl	3397.15	1.92062	0.182837	10.5045	8.23202e-26	2.92127e-22
