# Supplementary material for: Comparison of transcriptome profiles of radiotherapy beams on MCF-7 breast cancer xenografts
Source: Breast Cancer. 2025 Jun 27;32(5):1052–60. doi: 10.1007/s12282-025-01735-1 (PMC12394338; doi:10.1007/s12282-025-01735-1)
Supplement: Supplementary file 2 — Supplementary file2 (XLSX 24 KB) [file 12282_2025_1735_MOESM2_ESM.xlsx]

## Sheet: G3 vs. G2 pathway
Pathway	Term name	Description	FDR	Genes	Background genes	Gene Names
Reactome Pathways	MMU-162582	Signal Transduction	1.09E-5	22	2212	[Grin2d, Cav1, Spred1, Mapre1, Psmc4, Mmp3, Dlat, Brk1, Gli2, Plxnb1, Ezh2, Dock2, Tek, Cxcr2, Rgs13, Met, Grm4, Abi1, Tab2, Psma3, Cxcr1, Camk2d]
Reactome Pathways	MMU-168249	Innate Immune System	1.09E-5	15	945	[Ahsg, Psmc4, Brk1, Tlr4, Eea1, Dnm3, Cd177, Itgam, Tnfaip6, Dock2, Cxcr2, Abi1, Tab2, Psma3, Cxcr1]
Reactome Pathways	MMU-168256	Immune System	8.5E-4	16	1615	[Ahsg, Psmc4, Brk1, Tlr4, Eea1, Dnm3, Cd177, Itgam, Tnfaip6, Dock2, Cxcr2, Abi1, Tab2, Psma3, Cxcr1, Camk2d]
Reactome Pathways	MMU-5673001	RAF/MAP kinase cascade	0.0025	7	271	[Grin2d, Spred1, Psmc4, Tek, Met, Psma3, Camk2d]
Reactome Pathways	MMU-112315	Transmission across Chemical Synapses	0.0043	6	213	[Grin2d, Slc1a1, Slc1a2, Grin3a, Comt, Camk2d]
Reactome Pathways	MMU-168898	Toll-like Receptor Cascades	0.0073	5	143	[Tlr4, Eea1, Dnm3, Itgam, Tab2]
Reactome Pathways	MMU-9013404	RAC2 GTPase cycle	0.0145	4	86	[Cav1, Brk1, Dock2, Abi1]
Reactome Pathways	MMU-2262752	Cellular responses to stress	0.023	7	448	[Psmc4, Tlr4, Ezh2, Ufd1, Psma3, Camk2d, Txnrd2]
Reactome Pathways	MMU-442755	Activation of NMDA receptors and postsynaptic events	0.023	3	37	[Grin2d, Grin3a, Camk2d]
Reactome Pathways	MMU-9609736	Assembly and cell surface presentation of NMDA receptors	0.023	2	6	[Grin2d, Grin3a]
Reactome Pathways	MMU-166016	Toll Like Receptor 4 (TLR4) Cascade	0.0266	4	115	[Tlr4, Dnm3, Itgam, Tab2]
Reactome Pathways	MMU-416550	Sema4D mediated inhibition of cell attachment and migration	0.0289	2	8	[Plxnb1, Met]
Reactome Pathways	MMU-69306	DNA Replication	0.0316	4	126	[Cdc45, Rfc2, Psmc4, Psma3]
Reactome Pathways	MMU-6798695	Neutrophil degranulation	0.0335	7	526	[Ahsg, Cd177, Itgam, Tnfaip6, Dock2, Cxcr2, Cxcr1]
Reactome Pathways	MMU-69481	G2/M Checkpoints	0.0462	4	144	[Cdc45, Rfc2, Psmc4, Psma3]
Reactome Pathways	MMU-69620	Cell Cycle Checkpoints	0.0485	5	265	[Cdc45, Rfc2, Mapre1, Psmc4, Psma3]

## Sheet: G3 vs. G2 GO
Pathway	Term name	Description	FDR	Genes	Background genes	Gene Names
GO Molecular Function	GO:0005515	Protein binding	3.1E-4	39	7635	[Cct3, Cav1, Ubqln4, Dgcr8, Derl1, Rfc2, Fbn2, Slc1a1, Spred1, Mapre1, Itgad, Dlat, Brk1, Tlr4, Eea1, Dnm3, Cd177, Itgam, Tnfaip6, Plxnb1, Ezh2, Arvcf, Dock2, Grin3a, Grid2, Zhx2, Tek, Cxcr2, Lrba, Met, Ufd1, Grm4, Abi1, Tab2, Fam83a, Psma3, Cxcr1, Camk2d, Txnrd2]
GO Cellular Component	GO:0030054	Cell junction	0.0014	19	2232	[Grin2d, Cav1, Dgcr8, Slc1a1, Mapre1, Psmc4, Dnm3, Slc1a2, Ezh2, Arvcf, Grin3a, Grid2, Tek, Met, Grm4, Abi1, Psma3, Comt, Camk2d]
GO Cellular Component	GO:0032991	Protein-containing complex	0.0014	31	5743	[Cdc45, Cct3, Grin2d, Cav1, Ubqln4, Dgcr8, Derl1, Ahsg, Rfc2, Psmc4, Itgad, Mmp3, Dlat, Brk1, Tlr4, Gli2, Eea1, Dnm3, Itgam, Plxnb1, Slc1a2, Ezh2, Arvcf, Grin3a, Grid2, Tek, Met, Ufd1, Abi1, Psma3, Camk2d]
GO Cellular Component	GO:0043235	Receptor complex	0.0014	9	426	[Grin2d, Itgad, Tlr4, Itgam, Plxnb1, Grin3a, Grid2, Tek, Met]
GO Cellular Component	GO:0098590	Plasma membrane region	0.0014	15	1433	[Grin2d, Cav1, Slc1a1, Spred1, Mapre1, Dnm3, Cd177, Itgam, Slc1a2, Grin3a, Grid2, Tek, Met, Grm4, Comt]
GO Cellular Component	GO:0120025	Plasma membrane bounded cell projection	0.0014	21	2622	[Cdc45, Grk4, Cav1, Slc1a1, Mapre1, Mmp3, Brk1, Tlr4, Gli2, Eea1, Dnm3, Slc1a2, Grin3a, Grid2, Tek, Met, Grm4, Abi1, Comt, Camk2d, Txnrd2]
GO Cellular Component	GO:0045202	Synapse	0.0019	15	1589	[Grin2d, Dgcr8, Slc1a1, Psmc4, Dnm3, Slc1a2, Ezh2, Grin3a, Grid2, Met, Grm4, Abi1, Psma3, Comt, Camk2d]
GO Molecular Function	GO:0008066	Glutamate receptor activity	0.0026	4	27	[Grin2d, Grin3a, Grid2, Grm4]
GO Cellular Component	GO:0032279	Asymmetric synapse	0.0031	8	438	[Grin2d, Dgcr8, Slc1a1, Dnm3, Grin3a, Grid2, Met, Abi1]
GO Cellular Component	GO:0045121	Membrane raft	0.0031	8	427	[Cav1, Slc1a1, Spred1, Tlr4, Cd177, Itgam, Slc1a2, Tek]
GO Biological Process	GO:0007215	Glutamate receptor signaling pathway	0.0034	5	48	[Grin2d, Slc1a1, Grin3a, Grid2, Grm4]
GO Biological Process	GO:0048583	Regulation of response to stimulus	0.0034	27	4029	[Grk4, Grin2d, Cav1, Ubqln4, Ahsg, Fbn2, Spred1, Ggt7, Mmp3, Tlr4, Gli2, Cd177, Itgam, Tnfaip6, Plxnb1, Ezh2, Dock2, Grin3a, Grid2, Tek, Cxcr2, Rgs13, Met, Ufd1, Grm4, Tab2, Camk2d]
GO Biological Process	GO:0048585	Negative regulation of response to stimulus	0.0034	17	1697	[Grk4, Cav1, Ubqln4, Ahsg, Fbn2, Spred1, Ggt7, Mmp3, Tlr4, Gli2, Tnfaip6, Ezh2, Grin3a, Grid2, Rgs13, Met, Ufd1]
GO Biological Process	GO:0010646	Regulation of cell communication	0.0037	24	3447	[Grk4, Grin2d, Cav1, Ahsg, Fbn2, Slc1a1, Spred1, Mmp3, Tlr4, Gli2, Cd177, Tnfaip6, Plxnb1, Ezh2, Dock2, Grin3a, Grid2, Tek, Rgs13, Met, Ufd1, Grm4, Tab2, Camk2d]
GO Biological Process	GO:0023051	Regulation of signaling	0.0037	24	3456	[Grk4, Grin2d, Cav1, Ahsg, Fbn2, Slc1a1, Spred1, Mmp3, Tlr4, Gli2, Cd177, Tnfaip6, Plxnb1, Ezh2, Dock2, Grin3a, Grid2, Tek, Rgs13, Met, Ufd1, Grm4, Tab2, Camk2d]
GO Biological Process	GO:0031623	Receptor internalization	0.0046	5	75	[Grk4, Cav1, Dnm3, Cxcr2, Cxcr1]
GO Cellular Component	GO:0036477	Somatodendritic compartment	0.0047	12	1168	[Grk4, Slc1a1, Mmp3, Dnm3, Slc1a2, Grin3a, Grid2, Met, Grm4, Comt, Camk2d, Txnrd2]
GO Cellular Component	GO:0044309	Neuron spine	0.0047	6	236	[Slc1a1, Eea1, Dnm3, Slc1a2, Grid2, Comt]
GO Cellular Component	GO:0097060	Synaptic membrane	0.0047	8	479	[Grin2d, Dnm3, Slc1a2, Grin3a, Grid2, Met, Grm4, Comt]
GO Cellular Component	GO:0098794	Postsynapse	0.0047	10	801	[Grin2d, Dgcr8, Slc1a1, Dnm3, Slc1a2, Grin3a, Grid2, Met, Abi1, Comt]
GO Cellular Component	GO:0030425	Dendrite	0.0052	10	832	[Grk4, Slc1a1, Mmp3, Dnm3, Slc1a2, Grid2, Met, Grm4, Comt, Txnrd2]
GO Molecular Function	GO:0042802	Identical protein binding	0.0058	19	2406	[Cav1, Ubqln4, Dgcr8, Derl1, Slc1a1, Mapre1, Dlat, Brk1, Tlr4, Eea1, Dnm3, Grin3a, Grid2, Zhx2, Tek, Met, Fam83a, Camk2d, Txnrd2]
GO Biological Process	GO:0032879	Regulation of localization	0.0062	19	2366	[Cct3, Grin2d, Cav1, Ahsg, Slc1a1, Tlr4, Dnm3, Cd177, Itgam, Tnfaip6, Zdhhc8, Slc1a2, Dock2, Grin3a, Tek, Met, Grm4, Comt, Camk2d]
GO Cellular Component	GO:0044297	Cell body	0.0072	10	877	[Grk4, Cct3, Slc1a1, Mmp3, Slc1a2, Grin3a, Met, Comt, Camk2d, Txnrd2]
GO Cellular Component	GO:0043005	Neuron projection	0.0077	14	1721	[Grk4, Slc1a1, Mmp3, Eea1, Dnm3, Slc1a2, Grin3a, Grid2, Met, Grm4, Abi1, Comt, Camk2d, Txnrd2]
GO Biological Process	GO:0006750	Glutathione biosynthetic process	0.0099	3	11	[Slc1a1, Ggt7, Slc1a2]
GO Biological Process	GO:0006898	Receptor-mediated endocytosis	0.0099	6	172	[Grk4, Cav1, Dnm3, Itgam, Cxcr2, Cxcr1]
GO Biological Process	GO:0009966	Regulation of signal transduction	0.0099	21	3013	[Grk4, Grin2d, Cav1, Ahsg, Fbn2, Spred1, Mmp3, Tlr4, Gli2, Cd177, Tnfaip6, Plxnb1, Ezh2, Dock2, Tek, Rgs13, Met, Ufd1, Grm4, Tab2, Camk2d]
GO Biological Process	GO:0048518	Positive regulation of biological process	0.0099	33	6612	[Cct3, Grin2d, Cav1, Derl1, Ahsg, Rfc2, Fbn2, Slc1a1, Spred1, Mapre1, Psmc4, Mmp3, Brk1, Tlr4, Gli2, Dnm3, Cd177, Itgam, Tnfaip6, Plxnb1, Zdhhc8, Slc1a2, Ezh2, Dock2, Grid2, Tek, Cxcr2, Met, Grm4, Abi1, Tab2, Comt, Camk2d]
GO Biological Process	GO:0051049	Regulation of transport	0.0099	17	1998	[Grin2d, Cav1, Ahsg, Slc1a1, Tlr4, Dnm3, Cd177, Itgam, Zdhhc8, Slc1a2, Dock2, Grin3a, Tek, Met, Grm4, Comt, Camk2d]
GO Biological Process	GO:1902882	Regulation of response to oxidative stress	0.0099	5	101	[Ggt7, Mmp3, Tlr4, Itgam, Met]
GO Biological Process	GO:0007275	Multicellular organism development	0.0102	26	4513	[Cav1, Ahsg, Fbn2, Slc1a1, Spred1, Psmc4, Brk1, Tlr4, Gli2, Dnm3, Itgam, Tnfaip6, Plxnb1, Slc1a2, Ezh2, Dock2, Grin3a, Grid2, Zhx2, Tek, Cxcr2, Met, Abi1, Tab2, Camk2d, Txnrd2]
GO Biological Process	GO:0044089	Positive regulation of cellular component biogenesis	0.0102	9	551	[Cav1, Mapre1, Mmp3, Brk1, Tlr4, Dnm3, Grid2, Tek, Met]
GO Cellular Component	GO:0014069	Postsynaptic density	0.0111	7	431	[Grin2d, Dgcr8, Dnm3, Grin3a, Grid2, Met, Abi1]
GO Cellular Component	GO:0031226	Intrinsic component of plasma membrane	0.0129	14	1831	[Grin2d, Cav1, Slc1a1, Itgad, Tlr4, Cd177, Itgam, Plxnb1, Slc1a2, Grin3a, Grid2, Tek, Met, Grm4]
GO Cellular Component	GO:0098802	Plasma membrane signaling receptor complex	0.0129	5	191	[Grin2d, Itgad, Itgam, Grin3a, Grid2]
GO Biological Process	GO:0009968	Negative regulation of signal transduction	0.0143	13	1291	[Grk4, Cav1, Ahsg, Fbn2, Spred1, Mmp3, Tlr4, Gli2, Tnfaip6, Ezh2, Rgs13, Met, Ufd1]
GO Biological Process	GO:0051338	Regulation of transferase activity	0.0143	11	912	[Cav1, Ahsg, Rfc2, Slc1a1, Spred1, Tlr4, Ezh2, Tek, Met, Abi1, Tab2]
GO Biological Process	GO:0006897	Endocytosis	0.0154	8	455	[Grk4, Cav1, Eea1, Dnm3, Itgam, Dock2, Cxcr2, Cxcr1]
GO Biological Process	GO:0031334	Positive regulation of protein-containing complex assembly	0.0154	6	214	[Cav1, Mapre1, Mmp3, Brk1, Tlr4, Met]
GO Biological Process	GO:0048731	System development	0.016	24	4105	[Cav1, Ahsg, Fbn2, Slc1a1, Spred1, Tlr4, Gli2, Dnm3, Itgam, Tnfaip6, Plxnb1, Slc1a2, Ezh2, Dock2, Grin3a, Grid2, Zhx2, Tek, Cxcr2, Met, Abi1, Tab2, Camk2d, Txnrd2]
GO Cellular Component	GO:0045211	Postsynaptic membrane	0.0167	6	331	[Grin2d, Dnm3, Grin3a, Grid2, Met, Comt]
GO Cellular Component	GO:0071944	Cell periphery	0.0167	31	7050	[Grk4, Grin2d, Cav1, Ahsg, Fbn2, Slc1a1, Spred1, Mapre1, Ggt7, Itgad, Mmp3, Tlr4, Eea1, Dnm3, Cd177, Itgam, Plxnb1, Slc1a2, Arvcf, Dock2, Grin3a, Grid2, Tek, Cxcr2, Lrba, Rgs13, Met, Grm4, Comt, Cxcr1, Camk2d]
GO Cellular Component	GO:0008328	Ionotropic glutamate receptor complex	0.0174	3	44	[Grin2d, Grin3a, Grid2]
GO Cellular Component	GO:0031597	Cytosolic proteasome complex	0.0174	2	7	[Ubqln4, Psmc4]
GO Biological Process	GO:0007166	Cell surface receptor signaling pathway	0.0176	16	2010	[Grin2d, Cav1, Slc1a1, Itgad, Tlr4, Gli2, Itgam, Plxnb1, Grin3a, Grid2, Tek, Cxcr2, Met, Grm4, Fam83a, Cxcr1]
GO Biological Process	GO:0043549	Regulation of kinase activity	0.0178	10	788	[Cav1, Ahsg, Slc1a1, Spred1, Tlr4, Ezh2, Tek, Met, Abi1, Tab2]
GO Cellular Component	GO:0030424	Axon	0.0186	9	847	[Slc1a1, Eea1, Dnm3, Slc1a2, Grm4, Abi1, Comt, Camk2d, Txnrd2]
GO Biological Process	GO:0050789	Regulation of biological process	0.0211	47	13021	[Grk4, Cct3, Grin2d, Cav1, Ubqln4, Dgcr8, Derl1, Ahsg, Rfc2, Fbn2, Slc1a1, Spred1, Mapre1, Ggt7, Psmc4, Itgad, Mmp3, Brk1, Tlr4, Gli2, Dnm3, Cd177, Itgam, Tnfaip6, Plxnb1, Zdhhc8, Slc1a2, Ezh2, Dock2, Grin3a, Grid2, Zhx2, Tek, Cxcr2, Lrba, Rgs13, Met, Ufd1, Grm4, Abi1, Tab2, Fam83a, Psma3, Comt, Cxcr1, Camk2d, Txnrd2]
GO Cellular Component	GO:0005887	Integral component of plasma membrane	0.0214	13	1744	[Grin2d, Cav1, Slc1a1, Itgad, Tlr4, Itgam, Plxnb1, Slc1a2, Grin3a, Grid2, Tek, Met, Grm4]
GO Cellular Component	GO:0017146	NMDA selective glutamate receptor complex	0.0214	2	9	[Grin2d, Grin3a]
GO Cellular Component	GO:0043197	Dendritic spine	0.0214	5	231	[Slc1a1, Dnm3, Slc1a2, Grid2, Comt]
GO Cellular Component	GO:0043226	Organelle	0.0214	46	13445	[Cdc45, Cct3, Grin2d, Cav1, Ubqln4, Dgcr8, Tbc1d31, Derl1, Ahsg, Rfc2, Slc1a1, Spred1, Mapre1, Psmc4, Mmp3, Dlat, Brk1, Tlr4, Gli2, Eea1, Dnm3, Cd177, Itgam, Zdhhc8, Slc1a2, Ezh2, Arvcf, Dock2, Grin3a, Grid2, Zhx2, Trit1, Tek, Cxcr2, Lrba, Rgs13, Met, Ufd1, Tango2, Grm4, Abi1, Tab2, Psma3, Comt, Camk2d, Txnrd2]
GO Cellular Component	GO:0098978	Glutamatergic synapse	0.0214	7	522	[Grin2d, Dnm3, Slc1a2, Grin3a, Grid2, Grm4, Abi1]
GO Cellular Component	GO:0099699	Integral component of synaptic membrane	0.0214	5	232	[Grin2d, Slc1a2, Grin3a, Grid2, Grm4]
GO Biological Process	GO:0030334	Regulation of cell migration	0.0235	11	1007	[Cav1, Fbn2, Spred1, Mmp3, Tlr4, Tnfaip6, Plxnb1, Tek, Cxcr2, Met, Camk2d]
GO Biological Process	GO:0051130	Positive regulation of cellular component organization	0.0235	12	1213	[Cct3, Cav1, Mapre1, Mmp3, Brk1, Tlr4, Dnm3, Plxnb1, Ezh2, Grid2, Tek, Met]
GO Biological Process	GO:0051179	Localization	0.0235	25	4555	[Grk4, Cct3, Grin2d, Cav1, Derl1, Fbn2, Slc1a1, Mapre1, Tlr4, Eea1, Dnm3, Cd177, Itgam, Slc1a2, Ezh2, Dock2, Grin3a, Grid2, Cxcr2, Lrba, Met, Ufd1, Tango2, Cxcr1, Camk2d]
GO Biological Process	GO:1903209	Positive regulation of oxidative stress-induced cell death	0.0235	3	23	[Mmp3, Tlr4, Itgam]
GO Biological Process	GO:1902533	Positive regulation of intracellular signal transduction	0.0266	11	1047	[Cav1, Spred1, Tlr4, Plxnb1, Ezh2, Dock2, Tek, Met, Grm4, Tab2, Camk2d]
GO Biological Process	GO:0008283	Cell population proliferation	0.0273	10	878	[Cav1, Itgad, Brk1, Tlr4, Gli2, Itgam, Dock2, Tek, Met, Fam83a]
GO Biological Process	GO:0048522	Positive regulation of cellular process	0.0273	29	5948	[Cct3, Grin2d, Cav1, Rfc2, Fbn2, Slc1a1, Spred1, Mapre1, Mmp3, Brk1, Tlr4, Gli2, Dnm3, Cd177, Itgam, Tnfaip6, Plxnb1, Slc1a2, Ezh2, Dock2, Grid2, Tek, Cxcr2, Met, Grm4, Abi1, Tab2, Comt, Camk2d]
GO Biological Process	GO:1903201	Regulation of oxidative stress-induced cell death	0.0273	4	81	[Mmp3, Tlr4, Itgam, Met]
GO Biological Process	GO:1905114	Cell surface receptor signaling pathway involved in cell-cell signaling	0.0273	7	395	[Grin2d, Cav1, Gli2, Itgam, Grin3a, Grid2, Met]
GO Molecular Function	GO:0004918	interleukin-8 receptor activity	0.0274	2	2	[Cxcr2, Cxcr1]
GO Molecular Function	GO:0004970	Ionotropic glutamate receptor activity	0.0274	3	19	[Grin2d, Grin3a, Grid2]
GO Molecular Function	GO:0005488	Binding	0.0274	48	13419	[Cdc45, Grk4, Cct3, Grin2d, Cav1, Ubqln4, Dgcr8, Derl1, Rfc2, Fbn2, Slc1a1, Spred1, Mapre1, Psmc4, Itgad, Mmp3, Dlat, Brk1, Tlr4, Gli2, Eea1, Dnm3, Cd177, Itgam, Tnfaip6, Plxnb1, Slc1a2, Ezh2, Arvcf, Dock2, Grin3a, Grid2, Zhx2, Trit1, Tek, Cxcr2, Lrba, Met, Ufd1, Grm4, Abi1, Tab2, Fam83a, Psma3, Comt, Cxcr1, Camk2d, Txnrd2]
GO Molecular Function	GO:0050998	Nitric-oxide synthase binding	0.0274	3	22	[Cav1, Dnm3, Camk2d]
GO Cellular Component	GO:0044853	Plasma membrane raft	0.0275	4	142	[Cav1, Spred1, Cd177, Itgam]
GO Biological Process	GO:0016192	Vesicle-mediated transport	0.0289	12	1296	[Grk4, Cav1, Slc1a1, Tlr4, Eea1, Dnm3, Itgam, Dock2, Cxcr2, Lrba, Met, Cxcr1]
GO Biological Process	GO:0048519	Negative regulation of biological process	0.0289	28	5717	[Grk4, Cav1, Ubqln4, Dgcr8, Ahsg, Fbn2, Slc1a1, Spred1, Mapre1, Ggt7, Mmp3, Tlr4, Gli2, Dnm3, Itgam, Tnfaip6, Plxnb1, Ezh2, Grin3a, Grid2, Zhx2, Tek, Cxcr2, Rgs13, Met, Ufd1, Comt, Camk2d]
GO Biological Process	GO:0007267	Cell-cell signaling	0.0296	10	909	[Grin2d, Cav1, Gli2, Itgam, Ezh2, Grin3a, Grid2, Met, Grm4, Abi1]
GO Biological Process	GO:0051050	Positive regulation of transport	0.0296	11	1101	[Cav1, Ahsg, Tlr4, Dnm3, Cd177, Itgam, Zdhhc8, Slc1a2, Dock2, Tek, Met]
GO Biological Process	GO:0031116	Positive regulation of microtubule polymerization	0.0311	3	33	[Cav1, Mapre1, Met]
GO Biological Process	GO:0045963	Negative regulation of dopamine metabolic process	0.0311	2	4	[Itgam, Comt]
GO Biological Process	GO:0048513	Animal organ development	0.0311	21	3588	[Cav1, Ahsg, Fbn2, Slc1a1, Spred1, Gli2, Itgam, Tnfaip6, Plxnb1, Slc1a2, Ezh2, Dock2, Grid2, Zhx2, Tek, Cxcr2, Met, Abi1, Tab2, Camk2d, Txnrd2]
GO Biological Process	GO:0051716	Cellular response to stimulus	0.0311	33	7536	[Cdc45, Grk4, Grin2d, Cav1, Ubqln4, Derl1, Rfc2, Fbn2, Slc1a1, Itgad, Mmp3, Brk1, Tlr4, Gli2, Itgam, Plxnb1, Slc1a2, Ezh2, Dock2, Grin3a, Grid2, Tek, Cxcr2, Lrba, Rgs13, Met, Ufd1, Grm4, Abi1, Fam83a, Comt, Cxcr1, Txnrd2]
GO Biological Process	GO:0009987	Cellular process	0.0313	52	16238	[Cdc45, Grk4, Cct3, Grin2d, Cav1, Ubqln4, Dgcr8, Derl1, Ahsg, Rfc2, Fbn2, Slc1a1, Spred1, Mapre1, Ggt7, Psmc4, Itgad, Mmp3, Dlat, Brk1, Tlr4, Gli2, Eea1, Dnm3, Cd177, Itgam, Tnfaip6, Plxnb1, Zdhhc8, Slc1a2, Ezh2, Arvcf, Dock2, Grin3a, Grid2, Zhx2, Trit1, Tek, Cxcr2, Lrba, Rgs13, Met, Ufd1, Tango2, Grm4, Abi1, Fam83a, Psma3, Comt, Cxcr1, Camk2d, Txnrd2]
GO Biological Process	GO:0051239	Regulation of multicellular organismal process	0.0313	19	3060	[Grin2d, Cav1, Ahsg, Fbn2, Slc1a1, Spred1, Tlr4, Gli2, Itgam, Tnfaip6, Plxnb1, Ezh2, Grid2, Tek, Cxcr2, Met, Ufd1, Comt, Camk2d]
GO Biological Process	GO:0001964	Startle response	0.0337	3	36	[Grin2d, Grin3a, Grid2]
GO Biological Process	GO:0009605	Response to external stimulus	0.0337	17	2575	[Grin2d, Cav1, Slc1a1, Tlr4, Gli2, Cd177, Itgam, Plxnb1, Slc1a2, Dock2, Grin3a, Grid2, Cxcr2, Met, Tab2, Comt, Cxcr1]
GO Biological Process	GO:0030335	Positive regulation of cell migration	0.0337	8	595	[Cav1, Mmp3, Tlr4, Tnfaip6, Tek, Cxcr2, Met, Camk2d]
GO Biological Process	GO:0044272	Sulfur compound biosynthetic process	0.0337	4	100	[Slc1a1, Ggt7, Dlat, Slc1a2]
GO Biological Process	GO:0050896	Response to stimulus	0.0337	37	9122	[Cdc45, Grk4, Grin2d, Cav1, Ubqln4, Derl1, Ahsg, Rfc2, Fbn2, Slc1a1, Itgad, Mmp3, Brk1, Tlr4, Gli2, Cd177, Itgam, Plxnb1, Slc1a2, Ezh2, Dock2, Grin3a, Grid2, Tek, Cxcr2, Lrba, Rgs13, Met, Ufd1, Grm4, Abi1, Tab2, Fam83a, Comt, Cxcr1, Camk2d, Txnrd2]
GO Biological Process	GO:0051234	Establishment of localization	0.0337	22	3947	[Grk4, Cct3, Grin2d, Cav1, Derl1, Slc1a1, Mapre1, Tlr4, Eea1, Dnm3, Itgam, Slc1a2, Dock2, Grin3a, Grid2, Cxcr2, Lrba, Met, Ufd1, Tango2, Cxcr1, Camk2d]
GO Biological Process	GO:0051347	Positive regulation of transferase activity	0.0337	8	602	[Rfc2, Slc1a1, Tlr4, Ezh2, Tek, Met, Abi1, Tab2]
GO Biological Process	GO:0065008	Regulation of biological quality	0.0337	22	3943	[Cct3, Grin2d, Cav1, Derl1, Ahsg, Fbn2, Slc1a1, Brk1, Tlr4, Dnm3, Itgam, Slc1a2, Ezh2, Grin3a, Grid2, Cxcr2, Met, Grm4, Comt, Cxcr1, Camk2d, Txnrd2]
GO Biological Process	GO:0099536	Synaptic signaling	0.0337	7	438	[Grin2d, Ezh2, Grin3a, Grid2, Met, Grm4, Abi1]
GO Biological Process	GO:2000026	Regulation of multicellular organismal development	0.0337	13	1595	[Cav1, Ahsg, Fbn2, Spred1, Gli2, Itgam, Tnfaip6, Plxnb1, Ezh2, Grid2, Tek, Cxcr2, Met]
GO Cellular Component	GO:0031209	SCAR complex	0.0343	2	13	[Brk1, Abi1]
GO Biological Process	GO:1990266	Neutrophil migration	0.0346	4	102	[Cd177, Itgam, Cxcr2, Cxcr1]
GO Biological Process	GO:0044093	Positive regulation of molecular function	0.0348	13	1615	[Cav1, Derl1, Rfc2, Slc1a1, Mapre1, Tlr4, Itgam, Plxnb1, Ezh2, Tek, Met, Abi1, Tab2]
GO Biological Process	GO:0043085	Positive regulation of catalytic activity	0.035	11	1183	[Cav1, Rfc2, Slc1a1, Tlr4, Itgam, Plxnb1, Ezh2, Tek, Met, Abi1, Tab2]
GO Biological Process	GO:0065009	Regulation of molecular function	0.035	19	3149	[Cav1, Derl1, Ahsg, Rfc2, Slc1a1, Spred1, Mapre1, Tlr4, Gli2, Itgam, Plxnb1, Ezh2, Dock2, Tek, Met, Abi1, Tab2, Psma3, Camk2d]
GO Biological Process	GO:0051099	Positive regulation of binding	0.0365	5	202	[Cav1, Derl1, Mapre1, Tlr4, Met]
GO Biological Process	GO:0070779	D-aspartate import across plasma membrane	0.0365	2	6	[Slc1a1, Slc1a2]
GO Biological Process	GO:0140009	L-aspartate import across plasma membrane	0.0365	2	6	[Slc1a1, Slc1a2]
GO Molecular Function	GO:0019959	interleukin-8 binding	0.0378	2	3	[Cxcr2, Cxcr1]
GO Molecular Function	GO:0033229	Cysteine transmembrane transporter activity	0.0378	2	3	[Slc1a1, Slc1a2]
GO Biological Process	GO:0003015	Heart process	0.0381	4	109	[Cav1, Slc1a1, Met, Camk2d]
GO Cellular Component	GO:0000502	Proteasome complex	0.0383	3	67	[Ubqln4, Psmc4, Psma3]
GO Cellular Component	GO:0070161	Anchoring junction	0.0383	10	1193	[Grin2d, Cav1, Slc1a1, Mapre1, Arvcf, Grin3a, Grid2, Tek, Abi1, Camk2d]
GO Cellular Component	GO:0043198	Dendritic shaft	0.0395	3	69	[Slc1a1, Slc1a2, Grm4]
GO Biological Process	GO:0006810	Transport	0.0399	21	3782	[Grk4, Cct3, Grin2d, Cav1, Derl1, Slc1a1, Tlr4, Eea1, Dnm3, Itgam, Slc1a2, Dock2, Grin3a, Grid2, Cxcr2, Lrba, Met, Ufd1, Tango2, Cxcr1, Camk2d]
GO Biological Process	GO:0043315	Positive regulation of neutrophil degranulation	0.0426	2	7	[Cd177, Itgam]
GO Biological Process	GO:0051495	Positive regulation of cytoskeleton organization	0.044	5	217	[Cav1, Mapre1, Brk1, Tek, Met]
GO Biological Process	GO:0060078	Regulation of postsynaptic membrane potential	0.0449	4	117	[Grin2d, Grin3a, Grid2, Met]
GO Cellular Component	GO:0098796	Membrane protein complex	0.0453	10	1230	[Grin2d, Cav1, Derl1, Itgad, Tlr4, Itgam, Slc1a2, Grin3a, Grid2, Ufd1]
GO Molecular Function	GO:0005314	High-affinity L-glutamate transmembrane transporter activity	0.0453	2	4	[Slc1a1, Slc1a2]
GO Cellular Component	GO:0005886	Plasma membrane	0.0455	28	6555	[Grk4, Grin2d, Cav1, Slc1a1, Spred1, Mapre1, Ggt7, Itgad, Tlr4, Eea1, Dnm3, Cd177, Itgam, Plxnb1, Slc1a2, Arvcf, Dock2, Grin3a, Grid2, Tek, Cxcr2, Lrba, Rgs13, Met, Grm4, Comt, Cxcr1, Camk2d]
GO Biological Process	GO:0099565	Chemical synaptic transmission, postsynaptic	0.0458	4	118	[Grin2d, Grin3a, Grid2, Met]
GO Cellular Component	GO:0099061	Integral component of postsynaptic density membrane	0.0465	3	75	[Grin2d, Grin3a, Grid2]
GO Biological Process	GO:1902531	Regulation of intracellular signal transduction	0.0475	13	1707	[Cav1, Spred1, Mmp3, Tlr4, Plxnb1, Ezh2, Dock2, Tek, Met, Ufd1, Grm4, Tab2, Camk2d]

## Sheet: G4 vs. G2 pathway
Pathway	Term name	Description	FDR	Genes	Background genes	Gene Names
Reactome Pathways	MMU-166016	Toll Like Receptor 4 (TLR4) Cascade	0.0191	4	115	[Tlr4, Dnm3, Itgam, Peli2]
Reactome Pathways	MMU-168256	Immune System	0.0368	9	1615	[Apaf1, Ahsg, Tlr4, Dnm3, Itgam, Peli2, Canx, Cxcr1, Tyk2]
Reactome Pathways	MMU-168249	Innate Immune System	0.0387	7	945	[Apaf1, Ahsg, Tlr4, Dnm3, Itgam, Peli2, Cxcr1]
Reactome Pathways	MMU-9020956	Interleukin-27 signaling	0.0387	2	11	[Canx, Tyk2]

## Sheet: G4 vs. G2 GO
Pathway	Term name	Description	FDR	Genes	Background genes	Gene Names
GO Biological Process	GO:0006898	Receptor-mediated endocytosis	0.0298	5	172	[Cav1, Dnm3, Itgam, Canx, Cxcr1]

## Sheet: G5 vs. G2 pathway
Pathway	Term name	Description	FDR	Genes	Background genes	Gene Names
Reactome Pathways	MMU-162582	Signal Transduction	1.3E-4	15	2212	[Grin2d, Cav1, Spred1, Ptpn1, Lpar2, Mmp3, Rarb, Gpsm1, Dock2, Cxcr2, Met, Grm4, Abi1, Cxcr1, Camk2d]
Reactome Pathways	MMU-418594	G alpha (i) signalling events	0.036	5	275	[Lpar2, Gpsm1, Cxcr2, Grm4, Cxcr1]

## Sheet: G5 vs. G2 GO
Pathway	Term name	Description	FDR	Genes	Background genes	Gene Names
GO Molecular Function	GO:0005515	Protein binding	0.0012	25	7635	[Cav1, Derl1, Spred1, Ptpn1, Itgad, Lpar2, Ric8b, Eea1, Cd177, Rarb, Gpsm1, Itgam, Dock2, Grid2, Zhx2, Cxcr2, Plaa, Lrba, Met, Ufd1, Grm4, Abi1, Fam83a, Cxcr1, Camk2d]
GO Molecular Function	GO:0004918	interleukin-8 receptor activity	0.0177	2	2	[Cxcr2, Cxcr1]
GO Molecular Function	GO:0008066	Glutamate receptor activity	0.0177	3	27	[Grin2d, Grid2, Grm4]
GO Molecular Function	GO:0044877	Protein-containing complex binding	0.0177	11	1602	[Cav1, Derl1, Ptpn1, Itgad, Mmp3, Cd177, Rarb, Itgam, Dock2, Met, Ufd1]
GO Molecular Function	GO:0019959	interleukin-8 binding	0.019	2	3	[Cxcr2, Cxcr1]
GO Cellular Component	GO:0005886	Plasma membrane	0.0241	21	6555	[Grin2d, Cav1, Spred1, Ptpn1, Ggt7, Itgad, Lpar2, Ric8b, Eea1, Cd177, Gpsm1, Itgam, Slc1a2, Dock2, Grid2, Cxcr2, Lrba, Met, Grm4, Cxcr1, Camk2d]
GO Cellular Component	GO:0044853	Plasma membrane raft	0.0241	4	142	[Cav1, Spred1, Cd177, Itgam]
GO Cellular Component	GO:0071944	Cell periphery	0.0241	22	7050	[Grin2d, Cav1, Spred1, Ptpn1, Ggt7, Itgad, Lpar2, Mmp3, Ric8b, Eea1, Cd177, Gpsm1, Itgam, Slc1a2, Dock2, Grid2, Cxcr2, Lrba, Met, Grm4, Cxcr1, Camk2d]
GO Cellular Component	GO:0097060	Synaptic membrane	0.0241	6	479	[Grin2d, Lpar2, Slc1a2, Grid2, Met, Grm4]
GO Cellular Component	GO:0098590	Plasma membrane region	0.0241	10	1433	[Grin2d, Cav1, Spred1, Lpar2, Cd177, Itgam, Slc1a2, Grid2, Met, Grm4]
GO Cellular Component	GO:0098978	Glutamatergic synapse	0.0241	6	522	[Grin2d, Lpar2, Slc1a2, Grid2, Grm4, Abi1]
GO Cellular Component	GO:0099699	Integral component of synaptic membrane	0.0241	5	232	[Grin2d, Lpar2, Slc1a2, Grid2, Grm4]
GO Cellular Component	GO:0031226	Intrinsic component of plasma membrane	0.0338	10	1831	[Grin2d, Cav1, Itgad, Lpar2, Cd177, Itgam, Slc1a2, Grid2, Met, Grm4]
GO Cellular Component	GO:0098802	Plasma membrane signaling receptor complex	0.0338	4	191	[Grin2d, Itgad, Itgam, Grid2]
GO Cellular Component	GO:0031982	Vesicle	0.0362	11	2289	[Cav1, Derl1, Spred1, Ptpn1, Lpar2, Eea1, Cd177, Slc1a2, Plaa, Lrba, Grm4]
GO Cellular Component	GO:0060076	Excitatory synapse	0.0375	3	80	[Grid2, Met, Grm4]
GO Cellular Component	GO:0045202	Synapse	0.0398	9	1589	[Grin2d, Lpar2, Slc1a2, Grid2, Plaa, Met, Grm4, Abi1, Camk2d]
GO Cellular Component	GO:0098796	Membrane protein complex	0.0398	8	1230	[Grin2d, Cav1, Derl1, Itgad, Itgam, Slc1a2, Grid2, Ufd1]
GO Cellular Component	GO:0043235	Receptor complex	0.0442	5	426	[Grin2d, Itgad, Itgam, Grid2, Met]
GO Cellular Component	GO:0045121	Membrane raft	0.0442	5	427	[Cav1, Spred1, Cd177, Itgam, Slc1a2]
GO Molecular Function	GO:0005488	Binding	0.0465	29	13419	[Grin2d, Cav1, Derl1, Unc50, Spred1, Ptpn1, Itgad, Lpar2, Mmp3, Ric8b, Eea1, Cd177, Rarb, Gpsm1, Itgam, Slc1a2, Dock2, Grid2, Zhx2, Cxcr2, Plaa, Lrba, Met, Ufd1, Grm4, Abi1, Fam83a, Cxcr1, Camk2d]
